# Supplementary material for: Lactobacillus reuteri tryptophan metabolism promotes host susceptibility to CNS autoimmunity
Source: Microbiome. 2022 Nov 23;10:198. doi: 10.1186/s40168-022-01408-7 (PMC9685921; doi:10.1186/s40168-022-01408-7)
Supplement: Supplementary file 11 — Additional file 10: Tables S1-S36. Genomic and metabolomic raw data and analyses, metadata and primer sets used in this study. [file 40168_2022_1408_MOESM10_ESM.xlsx]

## Sheet: S1
Table S1: Species level identity of Lactobacillus isolates. Draft genomes of two independent isolates of each bacterial species were queried using the NCBI non-redundant prokaryotic database available through MIGA (http://www.microbial-genomes.org). p-values reflect confidence in assignment as each taxonomic rank.
L. reuteri Isolate 1				L. reuteri Isolate 2
Closest relative: Lactobacillus_reuteri_I5007_NC_021494 with AAI: 95.31076320939336.				Closest relative: Lactobacillus_reuteri_I5007_NC_021494 with AAI: 94.6468445022772.
Rank	Taxonomy	P-value	Signif.	Rank	Taxonomy	P-value	Signif.
----	--------	-------	-------	----	--------	-------	-------
root	?	0	****	root	?	0	****
domain	Bacteria	0	****	domain	Bacteria	0	****
phylum	Firmicutes	0	****	phylum	Firmicutes	0	****
class	Bacilli	0	****	class	Bacilli	0	****
order	Lactobacillales	0.000430061	****	order	Lactobacillales	0	****
family	Lactobacillaceae	0.000967638	****	family	Lactobacillaceae	0	****
genus	Lactobacillus	0.00489195	****	genus	Lactobacillus	0.00925212	****
species	Lactobacillus reuteri	0.0828943	**	species	Lactobacillus reuteri	0.0231303	***
subspecies	?	0.704279		subspecies	?	0.0840401	**
Significance at p-value below: *0.5, **0.1, ***0.05, ****0.01.				Significance at p-value below: *0.5, **0.1, ***0.05, ****0.01.
L. murinus Isolate 1				L. murinus Isolate 2
Closest relative: Lactobacillus_murinus_NZ_CP023566 with AAI: 95.35018475750589.				Closest relative: Lactobacillus_murinus_NZ_CP023566 with AAI: 95.26184695051786.
Rank	Taxonomy	P-value	Signif.	Rank	Taxonomy	P-value	Signif.
----	--------	-------	-------	----	--------	-------	-------
root	?	0	****	root	?	0	****
domain	Bacteria	0	****	domain	Bacteria	0	****
phylum	Firmicutes	0	****	phylum	Firmicutes	0	****
class	Bacilli	0	****	class	Bacilli	0	****
order	Lactobacillales	0	****	order	Lactobacillales	0	****
family	Lactobacillaceae	0	****	family	Lactobacillaceae	0	****
genus	Lactobacillus	0.00928074	****	genus	Lactobacillus	0.00926641	****
species	Lactobacillus murinus	0.0208817	***	species	Lactobacillus murinus	0.0223938	***
subspecies	?	0.0812065	**	subspecies	?	0.0826255	**
Significance at p-value below: *0.5, **0.1, ***0.05, ****0.01.				Significance at p-value below: *0.5, **0.1, ***0.05, ****0.01.
L. johnsonii Isolate 1				L. johnsonii Isolate 2
Closest relative: Lactobacillus_johnsonii_NZ_CP029614 with AAI: 97.13327564102565.				Closest relative: Lactobacillus_johnsonii_NZ_CP029614 with AAI: 96.98027476038341.
Rank	Taxonomy	P-value	Signif.	Rank	Taxonomy	P-value	Signif.
----	--------	-------	-------	----	--------	-------	-------
root	?	0	****	root	?	0	****
domain	Bacteria	0	****	domain	Bacteria	0	****
phylum	Firmicutes	0	****	phylum	Firmicutes	0	****
class	Bacilli	0	****	class	Bacilli	0	****
order	Lactobacillales	0	****	order	Lactobacillales	0	****
family	Lactobacillaceae	0	****	family	Lactobacillaceae	0	****
genus	Lactobacillus	0.00858034	****	genus	Lactobacillus	0.00857366	****
species	Lactobacillus johnsonii	0.0148206	***	species	Lactobacillus johnsonii	0.014809	***
subspecies	?	0.0733229	**	subspecies	?	0.0740452	**
Significance at p-value below: *0.5, **0.1, ***0.05, ****0.01.				Significance at p-value below: *0.5, **0.1, ***0.05, ****0.01.

## Sheet: S2
Table S2. Lactobacillus draft genome nearest subspecies phylogenetic neighbors. Average nucleotide identity (ANI) and average amino acid identity (AAI) using both percent identity and fraction of genome shared as determined through MIGA (http://www.microbial-genomes.org) query of the NCBI non-redundant prokaryotic genomes database were considered to rank likelihood of nearest subspecies phylogene…
L. reuteri Isolate 1									L. reuteri Isolate 2									L. murinus Isolate 1									L. murinus Isolate 2									L. johnsonii Isolate 1									L. johnsonii Isolate 2
%ANI				%AAI					%ANI				%AAI					%ANI				%AAI					%ANI				%AAI					%ANI				%AAI					%ANI				%AAI
Dataset	ANI (%)	Std Dev (ANI%)	Fraction genome shared (%)	Dataset	AAI (%)	Std Dev. (AAI%)	Fraction proteins shared (%)		Dataset	ANI (%)	Std Dev (ANI%)	Fraction genome shared (%)	Dataset	AAI (%)	Std Dev. (AAI%)	Fraction proteins shared (%)		Dataset	ANI (%)	Standard deviation (ANI%)	Fraction of genome shared (%)	Dataset	AAI (%)	Standard deviation (AAI%)	Fraction of proteins shared (%)		Dataset	ANI (%)	Standard deviation (ANI%)	Fraction of genome shared (%)	Dataset	AAI (%)	Standard deviation (AAI%)	Fraction of proteins shared (%)		Dataset	ANI (%)	Std Dev (ANI%)	Fraction genome shared (%)	Dataset	AAI (%)	Std Dev. (AAI%)	Fraction proteins shared (%)		Dataset	ANI (%)	Std Dev (ANI%)	Fraction genome shared (%)	Dataset
Lactobacillus reuteri I5007 NC 021494	95.67	0	79.42	Lactobacillus reuteri I5007 NC 021494	94.47	9.99	76.15		Lactobacillus reuteri I5007 NC 021494	95.63	0	79.71	Lactobacillus reuteri I5007 NC 021494	94.65	9.05	75.9		Lactobacillus murinus NZ CP023566	97.3	0	85.7	Lactobacillus murinus NZ CP023566	95.35	9.36	79.27		Lactobacillus murinus NZ CP023566	97.24	0	85.3	Lactobacillus murinus NZ CP023566	95.26	9.67	79.54		Lactobacillus johnsonii NZ CP029614	98.2	0	89.43	Lactobacillus johnsonii NZ CP029614	97.13	6.49	87.15		Lactobacillus johnsonii NZ CP029614	98.19	0	89.43	Lactobacillus johnsonii NZ CP029614
Lactobacillus reuteri NZ CP030089	95.59	0	75.56	Lactobacillus reuteri NZ CP030089	94.42	10.21	72.44		Lactobacillus reuteri NZ CP030089	95.56	0	77.09	Lactobacillus reuteri NZ CP015408	94.59	8.27	83.12		Lactobacillus animalis NZ CP039849	91.45	0	76.32	Lactobacillus animalis NZ CP039849	91.45	12.59	77.89		Lactobacillus animalis NZ CP039849	91.55	0	75	Lactobacillus animalis NZ CP039849	91.36	12.56	77.51		Lactobacillus johnsonii NCC 533 NC 005362	98.17	0	90.36	Lactobacillus johnsonii NCC 533 NC 005362	96.79	8	84.26		Lactobacillus johnsonii NCC 533 NC 005362	98.14	0	89.91	Lactobacillus johnsonii NCC 533 NC 005362
Lactobacillus reuteri ATCC 53608 NZ LN906634	95.59	0	77.59	Lactobacillus reuteri NZ CP029615	94.36	9.29	76.13		Lactobacillus reuteri ATCC 53608 NZ LN906634	95.51	0	77.73	Lactobacillus reuteri NZ CP027805	94.35	8.64	73.05						Lactobacillus ruminis ATCC 27782 NC 015975	65.62	0	(estimated)						Lactobacillus ruminis ATCC 27782 NC 015975	66.44	0	(estimated)		Lactobacillus johnsonii pf01 CP024781	97.26	0	83.69	Lactobacillus johnsonii N6 2 NC 022909	96.34	7.01	84.65		Lactobacillus johnsonii pf01 CP024781	97.28	0	83.99	Lactobacillus johnsonii N6 2 NC 022909
Lactobacillus reuteri NZ CP014786	95.49	0	75.27	Lactobacillus reuteri NZ CP027805	94.35	9.02	73.54		Lactobacillus reuteri NZ CP014786	95.4	0	76.08	Lactobacillus reuteri NZ CP014786	94.34	9.68	71.44						Lactobacillus agilis NZ CP016766	64.54	0	(estimated)						Lactobacillus agilis NZ CP016766	64.79	0	(estimated)		Lactobacillus johnsonii NZ CP032680	97.16	0	84.23	Lactobacillus johnsonii pf01 CP024781	95.79	9.62	78.91		Lactobacillus johnsonii NZ CP032680	97.18	0	83.48	Lactobacillus johnsonii NZ CP016400
Lactobacillus reuteri JCM 1112 NC 010609	95.16	0	79.23	Lactobacillus reuteri ATCC 53608 NZ LN906634	94.27	10.9	75.11		Lactobacillus reuteri JCM 1112 NC 010609	95.15	0	79.23	Lactobacillus reuteri NZ CP029615	94.27	9.11	76.46						Lactobacillus salivarius str. Ren NZ CP011403	63.64	0	(estimated)						Lactobacillus salivarius str. Ren NZ CP011403	64.09	0	(estimated)		Lactobacillus johnsonii DPC 6026 NC 017477	97.05	0	85.04	Lactobacillus johnsonii DPC 6026 NC 017477	95.7	9.41	81.01		Lactobacillus johnsonii DPC 6026 NC 017477	97.11	0	84.73	Lactobacillus johnsonii pf01 CP024781
Lactobacillus reuteri DSM 20016 NC 009513	95.08	0	79.28	Lactobacillus reuteri NZ CP015408	94.25	9.85	83.49		Lactobacillus reuteri DSM 20016 NC 009513	95.13	0	80.48	Lactobacillus reuteri ATCC 53608 NZ LN906634	94.21	10.62	75.01						Lactobacillus hordei NZ CP018176	60.69	0	(estimated)						Lactobacillus hordei NZ CP018176	60.72	0	(estimated)		Lactobacillus johnsonii NZ CP016400	96.86	0	78.97	Lactobacillus johnsonii NZ CP016400	95.57	9.56	74.57		Lactobacillus johnsonii NZ CP016400	96.97	0	78.27	Lactobacillus johnsonii DPC 6026 NC 017477
Lactobacillus reuteri NZ CP027805	94.86	0	79.59	Lactobacillus reuteri NZ CP014786	94.18	10.51	71.4		Lactobacillus reuteri NZ CP027805	94.92	0	79.74	Lactobacillus reuteri NZ CP030089	94.16	10.48	73.01						Lactobacillus acidipiscis NZ LT630287	59.95	0	(estimated)						Lactobacillus acidipiscis NZ LT630287	60.07	0	(estimated)		Lactobacillus johnsonii N6 2 NC 022909	96.76	0	89.35	Lactobacillus johnsonii NZ CP032680	95.51	9.91	79.44		Lactobacillus johnsonii N6 2 NC 022909	96.76	0	89.35	Lactobacillus johnsonii NZ CP032680
Lactobacillus reuteri NZ CP015408	94.76	0	85.46	Lactobacillus reuteri DSM 20016 NC 009513	94.04	10.9	75.84		Lactobacillus reuteri NZ CP015408	94.82	0	85.02	Lactobacillus reuteri TD1 NC 021872	94.03	9.57	79						Lactobacillus pentosus KCA1 NZ CM001538	54.65	0	(estimated)						Lactobacillus pentosus KCA1 NZ CM001538	54.86	0	(estimated)		Lactobacillus johnsonii NZ CP031701	96.27	0	83.54	Lactobacillus johnsonii NZ CP031701	95.02	9.77	78.45		Lactobacillus johnsonii NZ CP031701	96.27	0	84.18	Lactobacillus johnsonii NZ CP031701
Lactobacillus reuteri NZ CP041676	94.61	0	72.54	Lactobacillus reuteri JCM 1112 NC 010609	94.04	10.95	75.94		Lactobacillus reuteri NZ CP041676	94.55	0	72.54	Lactobacillus reuteri JCM 1112 NC 010609	93.97	10.87	75.89						Lactobacillus sp. CBA3606 NZ CP027194	54.64	0	(estimated)						Lactobacillus sp. CBA3606 NZ CP027194	54.71	0	(estimated)		Lactobacillus johnsonii FI9785 NC 013504	96.04	0	84.85	Lactobacillus johnsonii FI9785 NC 013504	94.78	9.8	81.23		Lactobacillus johnsonii FI9785 NC 013504	95.96	0	85.35	Lactobacillus johnsonii FI9785 NC 013504
Lactobacillus reuteri TD1 NC 021872	94.45	0	81.26	Lactobacillus reuteri TD1 NC 021872	93.99	9.94	79.36		Lactobacillus reuteri TD1 NC 021872	94.52	0	80.42	Lactobacillus reuteri DSM 20016 NC 009513	93.94	10.93	75.89						Lactobacillus brevis ATCC 367 NC 008497	54.45	0	(estimated)						Pediococcus damnosus NZ CP012275	54.49	0	(estimated)		Lactobacillus johnsonii NZ CP021703	95.52	0	78.48	Lactobacillus johnsonii NZ CP021703	94.64	9.53	76.54		Lactobacillus johnsonii NZ CP021703	95.39	0	79.82	Lactobacillus johnsonii NZ CP021703
Lactobacillus reuteri NZ CP029615	94.15	0	77.95	Lactobacillus reuteri NZ CP041676	93.8	10.88	70.42		Lactobacillus reuteri NZ CP029615	94.11	0	77.42	Lactobacillus reuteri NZ CP041676	93.77	10.61	70.47						Lactobacillus malefermentans NZ CP042371	54.15	0	(estimated)						Lactobacillus brevis ATCC 367 NC 008497	54.33	0	(estimated)		Lactobacillus gasseri ATCC 33323 JCM 1131 NC 008530	85.18	0	75.91	Lactobacillus paragasseri NZ AP018549	88.44	12.15	78.52		Lactobacillus paragasseri NZ AP018549	85.24	0	74.11	Lactobacillus paragasseri NZ AP018549
Lactobacillus reuteri SD2112 NC 015697	93.89	0	69.61	Lactobacillus reuteri SD2112 NC 015697	92.95	11.98	67.45		Lactobacillus reuteri SD2112 NC 015697	93.84	0	70.26	Lactobacillus reuteri SD2112 NC 015697	93.23	10.92	67.09						Pediococcus damnosus NZ CP012275	54.06	0	(estimated)						Lactobacillus malefermentans NZ CP042371	54.32	0	(estimated)		Lactobacillus paragasseri NZ AP018549	85.13	0	75.97	Lactobacillus gasseri ATCC 33323 JCM 1131 NC 008530	88.27	12.71	77.67		Lactobacillus gasseri ATCC 33323 JCM 1131 NC 008530	85.23	0	75.59	Lactobacillus gasseri ATCC 33323 JCM 1131 NC 008530
				Lactobacillus mucosae LM1 NZ CP011013	62.29	0	(estimated)						Lactobacillus mucosae LM1 NZ CP011013	62.94	0	(estimated)						Lactobacillus coryniformis subsp. coryniformis KCTC 3167 DSM 20001 NZ CP017713T	53.78	0	(estimated)						Lactobacillus_nenjiangensis_CP043939	54.11	0	(estimated)						Lactobacillus amylovorus GRL1118 NC 017470	63.27	0	(estimated)						Lactobacillus amylovorus GRL1118 NC 017470
				Lactobacillus fermentum NZ CP039750	62.01	0	(estimated)						Lactobacillus fermentum NZ CP039750	62.61	0	(estimated)						Pediococcus pentosaceus NZ CP023655	53.77	0	(estimated)						Pediococcus pentosaceus NZ CP023655	54.08	0	(estimated)						Lactobacillus jensenii JV V16 NZ CM000953	61.82	0	(estimated)						Lactobacillus jensenii JV V16 NZ CM000953
				Lactobacillus nenjiangensis CP043939	56.33	0	(estimated)						Lactobacillus nenjiangensis CP043939	57.02	0	(estimated)						Lactobacillus_nenjiangensis_CP043939	53.74	0	(estimated)						Lactobacillus coryniformis subsp. coryniformis KCTC 3167 DSM 20001 NZ CP017713T	53.93	0	(estimated)						Lactobacillus kullabergensis NZ CP029477	60.89	0	(estimated)						Lactobacillus kullabergensis NZ CP029477
				Lactobacillus pentosus KCA1 NZ CM001538	53.22	0	(estimated)						Lactobacillus brevis ATCC 367 NC 008497	54.06	0	(estimated)						Lactobacillus sakei NZ CP032635	53.3	0	(estimated)						Lactobacillus_buchneri_CD034_NC_018610	53.57	0	(estimated)						Lactobacillus delbrueckii subsp. bulgaricus ATCC 11842 JCM 1002 NC 008054	58.29	0	(estimated)						Lactobacillus delbrueckii subsp. bulgaricus ATCC 11842 JCM 1002 NC 008054
				Pediococcus damnosus NZ CP012275	53.09	0	(estimated)						Lactobacillus malefermentans NZ CP042371	53.71	0	(estimated)						Weissella_sp__26KH_42_NZ_CP037940	53.29	0	(estimated)						Enterococcus_faecium_LR607382	53.53	0	(estimated)						Lactobacillus amylophilus DSM 20533 JCM 1125 NZ CP018888	55.01	0	(estimated)						Lactobacillus amylophilus DSM 20533 JCM 1125 NZ CP018888
				Lactobacillus sp. CBA3606 NZ CP027194	53.09	0	(estimated)						Lactobacillus sp. CBA3606 NZ CP027194	53.48	0	(estimated)						Lactobacillus_buchneri_CD034_NC_018610	53.27	0	(estimated)						Enterococcus faecium NZ CP027512	53.5	0	(estimated)						Lactobacillus sakei NZ CP032635	51.02	0	(estimated)						Lactobacillus harbinensis NZ CP041364
				Lactobacillus malefermentans NZ CP042371	53	0	(estimated)						Lactobacillus buchneri CD034 NC 018610	53.3	0	(estimated)						Enterococcus faecium NZ CP027512	53.2	0	(estimated)						Lactobacillus sakei NZ CP032635	53.47	0	(estimated)						Lactobacillus harbinensis NZ CP041364	50.9	0	(estimated)						Lactobacillus casei subsp. casei ATCC 393 NZ AP012544
				Lactobacillus brevis ATCC 367 NC 008497	52.81	0	(estimated)						Pediococcus damnosus NZ CP012275	53.26	0	(estimated)						Enterococcus_faecium_LR607382	53.18	0	(estimated)						Weissella_sp__26KH_42_NZ_CP037940	53.2	0	(estimated)						Lactobacillus bombi NZ CP031513	50.89	0	(estimated)						Lactobacillus sakei NZ CP032635
				Pediococcus pentosaceus NZ CP023655	52.73	0	(estimated)						Lactobacillus pentosus KCA1 NZ CM001538	53.14	0	(estimated)						Enterococcus_rotai_CP013655	52.88	0	(estimated)						Lactobacillus kunkeei NZ CP012920	52.96	0	(estimated)						Lactobacillus farciminis CP012177	50.74	0	(estimated)						Lactobacillus farciminis CP012177
				Lactobacillus buchneri CD034 NC 018610	52.65	0	(estimated)						Lactobacillus kunkeei NZ CP012920	53.07	0	(estimated)						Lactobacillus mucosae LM1 NZ CP011013	52.52	0	(estimated)						Enterococcus_rotai_CP013655	52.93	0	(estimated)						Lactobacillus casei subsp. casei ATCC 393 NZ AP012544	50.73	0	(estimated)						Lactobacillus bombi NZ CP031513
				Lactobacillus kunkeei NZ CP012920	52.21	0	(estimated)						Pediococcus pentosaceus NZ CP023655	53.03	0	(estimated)						Carnobacterium divergens NZ CP016843	52.49	0	(estimated)						Carnobacterium divergens NZ CP016843	52.7	0	(estimated)						Lactobacillus coryniformis subsp. coryniformis KCTC 3167 DSM 20001 NZ CP017713	49.88	0	(estimated)						Lactobacillus coryniformis subsp. coryniformis KCTC 3167 DSM 20001 NZ CP017713
				Lactobacillus animalis NZ CP039849	52.1	0	(estimated)						Lactobacillus animalis NZ CP039849	52.46	0	(estimated)						Enterococcus sp. FDAARGOS 553 NZ CP033740	52.46	0	(estimated)						Enterococcus sp. FDAARGOS 553 NZ CP033740	52.69	0	(estimated)						Lactobacillus animalis NZ CP039849	49.57	0	(estimated)						Lactobacillus animalis NZ CP039849
				Lactobacillus coryniformis subsp. coryniformis KCTC 3167 DSM 20001 NZ CP017713	51.18	0	(estimated)						Lactobacillus coryniformis subsp. coryniformis KCTC 3167 DSM 20001 NZ CP017713	51.93	0	(estimated)						Enterococcus avium NZ CP034169	52.36	0	(estimated)						Lactobacillus mucosae LM1 NZ CP011013	52.56	0	(estimated)						Pediococcus damnosus NZ CP012275	49.4	0	(estimated)						Lactobacillus pentosus KCA1 NZ CM001538
				Weissella sp. 26KH 42 NZ CP037940	50.84	0	(estimated)						Weissella sp. 26KH 42 NZ CP037940	51.55	0	(estimated)						Lactobacillus kunkeei NZ CP012920	52.21	0	(estimated)						Enterococcus avium NZ CP034169	52.43	0	(estimated)						Lactobacillus pentosus KCA1 NZ CM001538	49.32	0	(estimated)						Lactobacillus sp. CBA3606 NZ CP027194
				Lactobacillus lindneri NZ CP014872	50.73	0	(estimated)						Lactobacillus lindneri NZ CP014872	51.22	0	(estimated)						Carnobacterium inhibens subsp. gilichinskyi NC 022606T	51.99	0	(estimated)						Carnobacterium inhibens subsp. gilichinskyi NC 022606T	52.34	0	(estimated)						Lactobacillus buchneri CD034 NC 018610	49.3	0	(estimated)						Lactobacillus buchneri CD034 NC 018610
				Lactobacillus sakei NZ CP032635	50.47	0	(estimated)						Lactobacillus sakei NZ CP032635	50.69	0	(estimated)						Weissella confusa NZ CP027565	51.96	0	(estimated)						Vagococcus sp. MN 17 NZ CP039712	52.07	0	(estimated)						Pediococcus pentosaceus NZ CP023655	49.29	0	(estimated)						Pediococcus damnosus NZ CP012275
				Weissella confusa NZ CP027565	49.76	0	(estimated)						Weissella confusa NZ CP027565	50.48	0	(estimated)						Vagococcus penaei NZ CP019609T	51.91	0	(estimated)						Vagococcus penaei NZ CP019609T	51.92	0	(estimated)						Lactobacillus sp. CBA3606 NZ CP027194	49.25	0	(estimated)						Enterococcus faecium LR607382
				Lactobacillus casei subsp. casei ATCC 393 NZ AP012544	49.56	0	(estimated)						Lactobacillus casei subsp. casei ATCC 393 NZ AP012544	50.46	0	(estimated)						Vagococcus sp. MN 17 NZ CP039712	51.8	0	(estimated)						Weissella confusa NZ CP027565	51.85	0	(estimated)						Lactobacillus brevis ATCC 367 NC 008497	49.01	0	(estimated)						Pediococcus pentosaceus NZ CP023655
				Lactobacillus harbinensis NZ CP041364	49.56	0	(estimated)						Weissella paramesenteroides NZ CP023501	50.16	0	(estimated)						Lactobacillus_casei_subsp__casei_ATCC_393_NZ_AP012544	51.64	0	(estimated)						Lactobacillus_casei_subsp__casei_ATCC_393_NZ_AP012544	51.84	0	(estimated)						Lactobacillus malefermentans NZ CP042371	48.89	0	(estimated)						Enterococcus faecium NZ CP027512
				Weissella paramesenteroides NZ CP023501	49.45	0	(estimated)						Lactobacillus harbinensis NZ CP041364	50.15	0	(estimated)						Weissella paramesenteroides NZ CP023501	51.56	0	(estimated)						Lactobacillus harbinensis NZ CP041364	51.61	0	(estimated)						Enterococcus faecium LR607382	48.77	0	(estimated)						Lactobacillus malefermentans NZ CP042371
				Enterococcus faecium LR607382	49.32	0	(estimated)						Leuconostoc lactis NZ CP042420	49.82	0	(estimated)						Lactobacillus harbinensis NZ CP041364	51.38	0	(estimated)						Weissella paramesenteroides NZ CP023501	51.59	0	(estimated)						Lactobacillus nenjiangensis CP043939	48.67	0	(estimated)						Lactobacillus brevis ATCC 367 NC 008497
				Enterococcus faecium NZ CP027512	49.31	0	(estimated)						Enterococcus faecium LR607382	49.8	0	(estimated)						Lactobacillus bombi NZ CP031513	51.03	0	(estimated)						Lactobacillus bombi NZ CP031513	51.35	0	(estimated)						Enterococcus faecium NZ CP027512	48.66	0	(estimated)						Lactobacillus kunkeei NZ CP012920
				Lactobacillus bombi NZ CP031513	48.9	0	(estimated)						Enterococcus faecium NZ CP027512	49.77	0	(estimated)						Tetragenococcus koreensis NZ CP027786T	50.99	0	(estimated)						Tetragenococcus koreensis NZ CP027786T	51.21	0	(estimated)						Lactobacillus mucosae LM1 NZ CP011013	48.49	0	(estimated)						Enterococcus sp. FDAARGOS 553 NZ CP033740
				Leuconostoc lactis NZ CP042420	48.77	0	(estimated)						Leuconostoc mesenteroides NZ CP035746	49.68	0	(estimated)						Jeotgalibaca_sp__H21T32_NZ_CP034465	50.9	0	(estimated)						Jeotgalibaca_sp__H21T32_NZ_CP034465	51.01	0	(estimated)						Lactobacillus kunkeei NZ CP012920	48.42	0	(estimated)						Lactobacillus nenjiangensis CP043939
				Lactobacillus farciminis CP012177	48.74	0	(estimated)						Lactobacillus bombi NZ CP031513	49.48	0	(estimated)						Lactobacillus_farciminis_CP012177	50.71	0	(estimated)						Lactobacillus lindneri NZ CP014872	50.92	0	(estimated)						Enterococcus rotai CP013655	48.31	0	(estimated)						Enterococcus rotai CP013655
				Leuconostoc mesenteroides NZ CP035746	48.71	0	(estimated)						Lactobacillus farciminis CP012177	49.45	0	(estimated)						Lactobacillus lindneri NZ CP014872	50.69	0	(estimated)						Lactobacillus amylophilus DSM 20533 JCM 1125 NZ CP018888T	50.9	0	(estimated)						Enterococcus sp. FDAARGOS 553 NZ CP033740	48.25	0	(estimated)						Enterococcus avium NZ CP034169
				Enterococcus sp. FDAARGOS 553 NZ CP033740	48.66	0	(estimated)						Carnobacterium divergens NZ CP016843	49.25	0	(estimated)						Lactobacillus amylophilus DSM 20533 JCM 1125 NZ CP018888T	50.6	0	(estimated)						Lactobacillus_farciminis_CP012177	50.68	0	(estimated)						Enterococcus avium NZ CP034169	48.1	0	(estimated)						Lactobacillus mucosae LM1 NZ CP011013
				Enterococcus avium NZ CP034169	48.62	0	(estimated)						Leuconostoc gelidum JB7 NC 018631	49.19	0	(estimated)						Marinilactibacillus sp. 15R NZ CP017761	50.21	0	(estimated)						Marinilactibacillus sp. 15R NZ CP017761	50.19	0	(estimated)						Vagococcus penaei NZ CP019609	48.02	0	(estimated)						Weissella confusa NZ CP027565
				Carnobacterium divergens NZ CP016843	48.52	0	(estimated)						Enterococcus rotai CP013655	49.16	0	(estimated)						Leuconostoc lactis NZ CP042420	49.67	0	(estimated)						Leuconostoc lactis NZ CP042420	49.98	0	(estimated)						Lactobacillus lindneri NZ CP014872	47.87	0	(estimated)						Vagococcus penaei NZ CP019609
				Lactobacillus amylophilus DSM 20533 JCM 1125 NZ CP018888	48.4	0	(estimated)						Enterococcus sp. FDAARGOS 553 NZ CP033740	49.13	0	(estimated)						Leuconostoc mesenteroides NZ CP035746	49.61	0	(estimated)						Leuconostoc mesenteroides NZ CP035746	49.87	0	(estimated)						Weissella confusa NZ CP027565	47.78	0	(estimated)						Lactobacillus lindneri NZ CP014872
				Vagococcus penaei NZ CP019609	48.39	0	(estimated)						Enterococcus avium NZ CP034169	49.1	0	(estimated)						Lactobacillus gasseri ATCC 33323 JCM 1131 NC 008530T	49.26	0	(estimated)						Lactobacillus gasseri ATCC 33323 JCM 1131 NC 008530T	49.58	0	(estimated)						Weissella sp. 26KH 42 NZ CP037940	47.76	0	(estimated)						Tetragenococcus koreensis NZ CP027786
				Enterococcus rotai CP013655	48.28	0	(estimated)						Vagococcus penaei NZ CP019609	48.88	0	(estimated)						Lactobacillus jensenii JV V16 NZ CM000953	49.22	0	(estimated)						Lactobacillus jensenii JV V16 NZ CM000953	49.39	0	(estimated)						Carnobacterium divergens NZ CP016843	47.76	0	(estimated)						Weissella sp. 26KH 42 NZ CP037940
				Vagococcus sp. MN 17 NZ CP039712	48.23	0	(estimated)						Vagococcus sp. MN 17 NZ CP039712	48.81	0	(estimated)						Streptococcus sp. 1643 NZ CP040231	49.04	0	(estimated)						Aerococcus urinaehominis NZ CP014163T	49.36	0	(estimated)						Tetragenococcus koreensis NZ CP027786	47.64	0	(estimated)						Vagococcus sp. MN 17 NZ CP039712
				Carnobacterium inhibens subsp. gilichinskyi NC 022606	48.16	0	(estimated)						Lactobacillus amylophilus DSM 20533 JCM 1125 NZ CP018888	48.81	0	(estimated)						Aerococcus urinaehominis NZ CP014163T	49	0	(estimated)						Carnobacterium_sp__PL24RED07_NZ_CP041940	49.19	0	(estimated)						Vagococcus sp. MN 17 NZ CP039712	47.53	0	(estimated)						Carnobacterium divergens NZ CP016843
				Leuconostoc gelidum JB7 NC 018631	48.08	0	(estimated)						Carnobacterium inhibens subsp. gilichinskyi NC 022606	48.71	0	(estimated)						Carnobacterium_sp__PL24RED07_NZ_CP041940	48.87	0	(estimated)						Streptococcus sp. 1643 NZ CP040231	49.16	0	(estimated)						Carnobacterium inhibens subsp. gilichinskyi NC 022606	47.49	0	(estimated)						Weissella paramesenteroides NZ CP023501
				Lactobacillus sp. HSLZ 75 NZ CP034726	48.07	0	(estimated)						Tetragenococcus koreensis NZ CP027786	48.43	0	(estimated)						Leuconostoc gelidum JB7 NC 018631	48.77	0	(estimated)						Aerococcus sanguinicola NZ CP014160T	49.11	0	(estimated)						Weissella paramesenteroides NZ CP023501	47.26	0	(estimated)						Carnobacterium inhibens subsp. gilichinskyi NC 022606
				Tetragenococcus koreensis NZ CP027786	48.04	0	(estimated)						Lactobacillus sp. HSLZ 75 NZ CP034726	48.43	0	(estimated)						Aerococcus sanguinicola NZ CP014160T	48.74	0	(estimated)						Leuconostoc gelidum JB7 NC 018631	49.04	0	(estimated)						Jeotgalibaca sp. H21T32 NZ CP034465	47.15	0	(estimated)						Jeotgalibaca sp. H21T32 NZ CP034465
				Lactobacillus gasseri ATCC 33323 JCM 1131 NC 008530	47.9	0	(estimated)						Jeotgalibaca sp. H21T32 NZ CP034465	48.2	0	(estimated)						Lactobacillus amylovorus GRL1118 NC 017470	48.59	0	(estimated)						Lactobacillus amylovorus GRL1118 NC 017470	49	0	(estimated)						Marinilactibacillus sp. 15R NZ CP017761	46.8	0	(estimated)						Marinilactibacillus sp. 15R NZ CP017761
[truncated: 3 more columns]

## Sheet: S3
Table S3: Core and accessory genomic content of Lactobacillus species isolates. Fraction of core (shared) and accessory (unique) inferred genes were identified using the Bacterial Pan Genome Analysis tool (BPGA) with default parameters and USEARCH identity cut off set to 50%.
Genome no.	Organism name	No. of core genes	No. of accessory genes	% core	% accessory
1	LJ1.fasta	413	2603	13.6936	86.3064
2	LJ2.fasta	413	2643	13.5144	86.4856
3	LM1.fasta	413	3253	11.2657	88.7343
4	LM2.fasta	413	3235	11.3213	88.6787
5	LR1.fasta	413	2732	13.132	86.868
6	LR2.fasta	413	2759	13.0202	86.9798

## Sheet: S4
Table S4: Accessory genome KEGG assignments. Accessory genomic content of the inferred proteome for each isolate were mapped to the KEGG orthology database using the Bacterial Pan Genome Analysis tool (BPGA).
Isolate ID	KEGG Orthology Identifier	% Identity	Coverage Length	p.adjusted
ACCESSORY_REP|Org2_Gene2276#	gi|15673345|gi|15673345_K01955	64.2	820	8.39e-237
ACCESSORY_REP|Org4_Gene2536#	gi|383321416|gi|383321416_K01428	58.1	708	4.19e-203
ACCESSORY_REP|Org2_Gene1214#	gi|15672605|gi|15672605_K03549	51.3	687	1.19e-196
ACCESSORY_REP|Org4_Gene2697#	gi|15674137|gi|15674137_K04072	68.4	624	8.16e-178
ACCESSORY_REP|Org4_Gene3507#	gi|15672093|gi|15672093_K03294	68.3	616	3.02e-175
ACCESSORY_REP|Org6_Gene3657#	gi|15674210|gi|15674210_K01953	58.1	616	2.56e-175
ACCESSORY_REP|Org4_Gene809#	gi|15893770|gi|15893770_K09157	68.1	611	9.27e-174
ACCESSORY_REP|Org1_Gene971#	gi|15674210|gi|15674210_K01953	50.7	599	2.81e-170
ACCESSORY_REP|Org2_Gene1735#	gi|15673655|gi|15673655_K01662	50.2	587	1.44e-166
ACCESSORY_REP|Org5_Gene3025#	gi|15673782|gi|15673782_K03043	63	585	3.25e-166
ACCESSORY_REP|Org4_Gene3018#	gi|16078629|gi|16078629_K01537	44.4	585	8.92e-166
ACCESSORY_REP|Org3_Gene4152#	gi|15672255|gi|15672255_K00527	71.9	583	1.38e-165
ACCESSORY_REP|Org2_Gene1466#	gi|15672988|gi|15672988_K00820	56.7	579	3.47e-164
ACCESSORY_REP|Org4_Gene1711#	gi|16078507|gi|16078507_NA	62.3	564	9.46e-160
ACCESSORY_REP|Org2_Gene1334#	gi|15672800|gi|15672800_K02761	58	562	3.94e-159
ACCESSORY_REP|Org2_Gene1653#	gi|16077160|gi|16077160_K09698	55.4	560	2.03e-158
ACCESSORY_REP|Org4_Gene2854#	gi|15673790|gi|15673790_K03654	52.4	554	9.44e-157
ACCESSORY_REP|Org5_Gene2879#	gi|15894868|gi|15894868_K03319	67.9	553	1.49e-156
ACCESSORY_REP|Org6_Gene2419#	gi|15894625|gi|15894625_K01804	54.5	552	5.41e-156
ACCESSORY_REP|Org2_Gene2315#	gi|15673078|gi|15673078_K01879	53	550	2.37e-155
ACCESSORY_REP|Org5_Gene26#	gi|56311433|gi|56311433_NA	24.1	549	2.15e-154
ACCESSORY_REP|Org3_Gene2653#	gi|16081103|gi|16081103_NA	43.9	548	8.29e-155
ACCESSORY_REP|Org5_Gene227#	gi|255767790|gi|255767790_K00370	47.9	547	1.18e-154
ACCESSORY_REP|Org6_Gene1737#	gi|15672180|gi|15672180_K01710	75.1	546	1.66e-154
ACCESSORY_REP|Org2_Gene2769#	gi|15673212|gi|15673212_K03168	62.9	538	4.45e-152
ACCESSORY_REP|Org1_Gene3051#	gi|15673345|gi|15673345_K01955	79	537	9.88e-152
ACCESSORY_REP|Org2_Gene938#	gi|16081103|gi|16081103_NA	41.7	537	1.5e-151
ACCESSORY_REP|Org5_Gene2864#	gi|15672937|gi|15672937_K10254	64	535	5.73e-151
ACCESSORY_REP|Org1_Gene126#	gi|15896217|gi|15896217_K02788	49.1	534	1.35e-150
ACCESSORY_REP|Org4_Gene2214#	gi|255767122|gi|255767122_K02800	56.6	533	1.46e-150
ACCESSORY_REP|Org3_Gene2969#	gi|15893823|gi|15893823_K01232	75.1	529	2.04e-149
ACCESSORY_REP|Org4_Gene813#	gi|15894824|gi|15894824_K00756	59.9	528	4.48e-149
ACCESSORY_REP|Org5_Gene2596#	gi|15674202|gi|15674202_K00036	50.9	525	5.66e-148
ACCESSORY_REP|Org4_Gene2655#	gi|15674175|gi|15674175_K11733	61.1	523	1.79e-147
ACCESSORY_REP|Org4_Gene3918#	gi|15672604|gi|15672604_K00033	72.4	520	1.34e-146
ACCESSORY_REP|Org1_Gene3196#	gi|15672258|gi|15672258_K01689	62.4	517	1.02e-145
ACCESSORY_REP|Org3_Gene3804#	gi|15893618|gi|15893618_K07478	59.6	514	1.16e-144
ACCESSORY_REP|Org6_Gene201#	gi|15673785|gi|15673785_K07386	46.2	514	1.17e-144
ACCESSORY_REP|Org3_Gene1097#	gi|15896804|gi|15896804_K01961	56.1	513	2.07e-144
ACCESSORY_REP|Org6_Gene3439#	gi|16079997|gi|16079997_K01940	64.3	506	2.09e-142
ACCESSORY_REP|Org4_Gene931#	gi|16078721|gi|16078721_K03763	50.7	506	3.6e-142
ACCESSORY_REP|Org3_Gene3482#	gi|15672403|gi|15672403_K10112	65.8	503	1.32e-141
ACCESSORY_REP|Org4_Gene2984#	gi|50812306|gi|50812306_K01223	59.4	502	5.89e-141
ACCESSORY_REP|Org2_Gene401#	gi|15673709|gi|15673709_K08602	54.9	485	7.42e-136
ACCESSORY_REP|Org3_Gene1216#	gi|15673557|gi|15673557_K07568	68.3	483	1.73e-135
ACCESSORY_REP|Org6_Gene1925#	gi|255767790|gi|255767790_K00370	54	483	2.77e-135
ACCESSORY_REP|Org5_Gene1912#	gi|15672003|gi|15672003_K03798	58.9	481	1.02e-134
ACCESSORY_REP|Org6_Gene2131#	gi|16079945|gi|16079945_K07704	49	480	2.94e-134
ACCESSORY_REP|Org3_Gene2176#	gi|15673590|gi|15673590_K00147	58	475	4.24e-133
ACCESSORY_REP|Org1_Gene782#	gi|15673666|gi|15673666_K15771	57.9	475	4.2e-133
ACCESSORY_REP|Org3_Gene2079#	gi|15672329|gi|15672329_K15583	67.6	474	8.4e-133
ACCESSORY_REP|Org4_Gene3922#	gi|16078550|gi|16078550_K01958	52.6	473	2.19e-132
ACCESSORY_REP|Org3_Gene3781#	gi|15672882|gi|15672882_K00027	59.8	470	2.11e-131
ACCESSORY_REP|Org6_Gene2421#	gi|15894623|gi|15894623_NA	57.7	464	9.17e-130
ACCESSORY_REP|Org5_Gene171#	gi|15673228|gi|15673228_K00864	64.6	463	1.75e-129
ACCESSORY_REP|Org1_Gene2499#	gi|15672633|gi|15672633_K03427	45.6	463	3.67e-129
ACCESSORY_REP|Org6_Gene2488#	gi|16078824|gi|16078824_K00854	52.3	460	1.93e-128
ACCESSORY_REP|Org3_Gene1508#	gi|15672682|gi|15672682_K00688	58.8	458	6.5e-128
ACCESSORY_REP|Org4_Gene3674#	gi|15673770|gi|15673770_K09014	69.7	457	9.6e-128
ACCESSORY_REP|Org5_Gene962#	gi|15672614|gi|15672614_K07462	40.8	457	1.88e-127
ACCESSORY_REP|Org1_Gene2655#	gi|15672961|gi|15672961_K02622	74.3	455	3.46e-127
ACCESSORY_REP|Org4_Gene2716#	gi|15673471|gi|15673471_K01223	54.7	451	1.07e-125
ACCESSORY_REP|Org3_Gene2296#	gi|16080513|gi|16080513_K15771	65.4	449	2.69e-125
ACCESSORY_REP|Org3_Gene3743#	gi|16078525|gi|16078525_K00382	58.4	449	3.9e-125
ACCESSORY_REP|Org5_Gene2671#	gi|16080398|gi|16080398_K03657	37.3	449	6.74e-125
ACCESSORY_REP|Org4_Gene484#	gi|15673583|gi|15673583_K01956	62.3	448	6.29e-125
ACCESSORY_REP|Org1_Gene2731#	gi|16078679|gi|16078679_K03667	57.8	448	7.32e-125
ACCESSORY_REP|Org2_Gene2176#	gi|15673819|gi|15673819_K02035	40.9	447	1.77e-124
ACCESSORY_REP|Org6_Gene3540#	gi|15676302|gi|15676302_K16211	74.4	445	3.36e-124
ACCESSORY_REP|Org3_Gene2755#	gi|16128870|gi|16128870_K00656	57	445	4.34e-124
ACCESSORY_REP|Org4_Gene4240#	gi|15893714|gi|15893714_K02757	39.5	445	7.35e-124
ACCESSORY_REP|Org1_Gene3618#	gi|15672293|gi|15672293_K18892	59.9	443	1.64e-123
ACCESSORY_REP|Org5_Gene3762#	gi|16077160|gi|16077160_K09698	46.8	443	3.75e-123
ACCESSORY_REP|Org4_Gene1649#	gi|16078523|gi|16078523_K00162	70.7	441	5.1e-123
ACCESSORY_REP|Org5_Gene2809#	gi|15673500|gi|15673500_K00602	56.4	439	3.99e-122
ACCESSORY_REP|Org1_Gene403#	gi|15673860|gi|15673860_K01372	48.6	436	4.11e-121
ACCESSORY_REP|Org5_Gene1671#	gi|15672957|gi|15672957_K00525	64.5	434	6.66e-121
ACCESSORY_REP|Org4_Gene154#	gi|16078634|gi|16078634_K04066	45.8	434	1.78e-120
ACCESSORY_REP|Org4_Gene2493#	gi|16078212|gi|16078212_K10823	70.1	433	2.45e-120
ACCESSORY_REP|Org3_Gene2210#	gi|15674031|gi|15674031_K01281	40.5	431	1.35e-119
ACCESSORY_REP|Org1_Gene1006#	gi|15674137|gi|15674137_K04072	44.9	430	1.85e-119
ACCESSORY_REP|Org1_Gene3481#	gi|15673984|gi|15673984_K01534	46	429	4.28e-119
ACCESSORY_REP|Org4_Gene3860#	gi|15673852|gi|15673852_K03590	48.6	428	7.89e-119
ACCESSORY_REP|Org4_Gene150#	gi|255767410|gi|255767410_NA	49.9	427	1.37e-118
ACCESSORY_REP|Org2_Gene2202#	gi|15672557|gi|15672557_K12952	49	426	2.51e-118
ACCESSORY_REP|Org1_Gene623#	gi|15673540|gi|15673540_K08659	56.3	425	5.76e-118
ACCESSORY_REP|Org5_Gene1010#	gi|15673722|gi|15673722_K03581	46.6	423	2.28e-117
ACCESSORY_REP|Org6_Gene3018#	gi|15671995|gi|15671995_K03723	55	422	5.36e-117
ACCESSORY_REP|Org4_Gene55#	gi|15673741|gi|15673741_K02029	46.3	420	2.44e-116
ACCESSORY_REP|Org3_Gene2964#	gi|16077887|gi|16077887_K02750	64.1	419	2.76e-116
ACCESSORY_REP|Org1_Gene1731#	gi|15594990|gi|15594990_K02779	51.1	419	4.81e-116
ACCESSORY_REP|Org5_Gene774#	gi|255767576|gi|255767576_K01879	51.6	418	8.9e-116
ACCESSORY_REP|Org4_Gene1867#	gi|16077493|gi|16077493_K03169	40	417	2.44e-115
ACCESSORY_REP|Org4_Gene4509#	gi|16079999|gi|16079999_K00925	52.4	416	2.95e-115
ACCESSORY_REP|Org3_Gene3047#	gi|15673690|gi|15673690_K02796	66.8	415	5.18e-115
ACCESSORY_REP|Org2_Gene2948#	gi|15895599|gi|15895599_K01710	58.5	415	4.41e-115
ACCESSORY_REP|Org4_Gene57#	gi|16078650|gi|16078650_K03655	62	414	1.26e-114
ACCESSORY_REP|Org2_Gene2244#	gi|15673792|gi|15673792_K01258	56.7	414	1.03e-114
ACCESSORY_REP|Org4_Gene1757#	gi|16078525|gi|16078525_K00382	54.8	413	1.79e-114
ACCESSORY_REP|Org3_Gene3526#	gi|15673434|gi|15673434_K02000	54.3	410	2.09e-113
ACCESSORY_REP|Org4_Gene588#	gi|15672039|gi|15672039_K00841	52.4	410	1.59e-113
ACCESSORY_REP|Org6_Gene3357#	gi|15672917|gi|15672917_K01938	65.4	409	3.59e-113
ACCESSORY_REP|Org3_Gene4596#	gi|15673078|gi|15673078_K01879	47.5	409	4.27e-113
ACCESSORY_REP|Org5_Gene3441#	gi|15894262|gi|15894262_NA	39.7	409	3.97e-113
ACCESSORY_REP|Org6_Gene1541#	gi|15674005|gi|15674005_K00845	61.3	408	6.72e-113
ACCESSORY_REP|Org3_Gene2151#	gi|16080132|gi|16080132_K01661	70.6	407	9.51e-113
ACCESSORY_REP|Org6_Gene2678#	gi|15672820|gi|15672820_K02945	51.7	407	1.45e-112
ACCESSORY_REP|Org5_Gene2746#	gi|15672243|gi|15672243_K06147	49.1	406	4.31e-112
ACCESSORY_REP|Org3_Gene642#	gi|397673121|gi|397673121_K02032	42.8	406	3.34e-112
ACCESSORY_REP|Org3_Gene1422#	gi|15672679|gi|15672679_K00975	62	404	1.19e-111
ACCESSORY_REP|Org1_Gene1640#	gi|15594949|gi|15594949_K03303	43.9	404	1.42e-111
ACCESSORY_REP|Org1_Gene2018#	gi|15673800|gi|15673800_K03701	68.1	403	1.96e-111
ACCESSORY_REP|Org1_Gene291#	gi|255767153|gi|255767153_K06158	43.6	403	3.89e-111
ACCESSORY_REP|Org5_Gene1367#	gi|16080729|gi|16080729_K00790	57.8	402	5.05e-111
ACCESSORY_REP|Org6_Gene1762#	gi|15673604|gi|15673604_K00133	59.6	401	6.5e-111
ACCESSORY_REP|Org3_Gene600#	gi|15673910|gi|15673910_K01890	52.2	401	1.26e-110
ACCESSORY_REP|Org1_Gene3354#	gi|15674134|gi|15674134_K02357	65.9	400	1.73e-110
ACCESSORY_REP|Org3_Gene4661#	gi|15672966|gi|15672966_K02621	49.8	400	2.32e-110
ACCESSORY_REP|Org5_Gene2946#	gi|397673727|gi|397673727_K13953	57.3	399	3.3e-110
ACCESSORY_REP|Org3_Gene1594#	gi|15673320|gi|15673320_K00057	59.9	396	2.75e-109
ACCESSORY_REP|Org4_Gene2985#	gi|15894686|gi|15894686_K02757	58.8	396	2.13e-109
ACCESSORY_REP|Org2_Gene1959#	gi|15672392|gi|15672392_K18692	44.1	396	3.7e-109
ACCESSORY_REP|Org3_Gene2230#	gi|15894801|gi|15894801_K00847	64.9	393	1.51e-108
ACCESSORY_REP|Org3_Gene1499#	gi|16078509|gi|16078509_K01269	53.3	393	1.92e-108
ACCESSORY_REP|Org6_Gene2909#	gi|15896751|gi|15896751_NA	49.2	393	3.46e-108
ACCESSORY_REP|Org2_Gene3527#	gi|15672292|gi|15672292_K18891	61.6	391	8.39e-108
ACCESSORY_REP|Org2_Gene428#	gi|15896655|gi|15896655_K06147	50.3	391	1.3e-107
ACCESSORY_REP|Org2_Gene2760#	gi|15896216|gi|15896216_K01220	49.1	391	9.66e-108
ACCESSORY_REP|Org3_Gene3364#	gi|16078453|gi|16078453_K02764	34.5	391	2.46e-107
ACCESSORY_REP|Org6_Gene2812#	gi|15672956|gi|15672956_K00526	72	389	2.07e-107
ACCESSORY_REP|Org5_Gene1793#	gi|16077162|gi|16077162_K01883	50.4	389	4.51e-107
ACCESSORY_REP|Org2_Gene3361#	gi|16079999|gi|16079999_K00925	50.4	389	3.65e-107
ACCESSORY_REP|Org2_Gene1286#	gi|15673665|gi|15673665_K15770	48.5	389	5.19e-107
ACCESSORY_REP|Org6_Gene1123#	gi|15672539|gi|15672539_K03697	63.6	388	6.73e-107
ACCESSORY_REP|Org1_Gene1188#	gi|15673910|gi|15673910_K01890	48	388	7.23e-107
ACCESSORY_REP|Org1_Gene3324#	gi|16078720|gi|16078720_K01881	49.2	387	1.46e-106
ACCESSORY_REP|Org4_Gene4644#	gi|15672292|gi|15672292_K18891	44.9	386	4.76e-106
ACCESSORY_REP|Org2_Gene2391#	gi|15677883|gi|15677883_K01595	35.8	386	4.35e-106
ACCESSORY_REP|Org3_Gene4643#	gi|16078676|gi|16078676_K04094	68.9	384	1.12e-105
ACCESSORY_REP|Org6_Gene1614#	gi|16079010|gi|16079010_K03299	59.2	383	2.22e-105
ACCESSORY_REP|Org3_Gene1215#	gi|15672134|gi|15672134_K00773	76.6	382	2.99e-105
ACCESSORY_REP|Org4_Gene2792#	gi|15674137|gi|15674137_K04072	72.7	382	3.93e-105
ACCESSORY_REP|Org5_Gene1163#	gi|15672392|gi|15672392_K18692	55.3	382	4.42e-105
ACCESSORY_REP|Org3_Gene3623#	gi|16078524|gi|16078524_K00627	47.2	379	5.68e-104
ACCESSORY_REP|Org6_Gene60#	gi|15672787|gi|15672787_K19005	48	378	7e-104
ACCESSORY_REP|Org3_Gene4139#	gi|15672924|gi|15672924_K12573	47.5	378	9.5e-104
ACCESSORY_REP|Org2_Gene2178#	gi|15673821|gi|15673821_K02033	55.9	377	1.61e-103
ACCESSORY_REP|Org3_Gene3321#	gi|15894369|gi|15894369_K01223	44	377	1.68e-103
ACCESSORY_REP|Org4_Gene778#	gi|16079971|gi|16079971_K00850	58.1	376	3.59e-103
ACCESSORY_REP|Org5_Gene2782#	gi|255767508|gi|255767508_K01839	51.6	376	3.95e-103
ACCESSORY_REP|Org3_Gene1421#	gi|15672681|gi|15672681_K00703	56.2	372	5.17e-102
ACCESSORY_REP|Org2_Gene1257#	gi|15894684|gi|15894684_K01223	51.4	372	4.47e-102
ACCESSORY_REP|Org4_Gene1462#	gi|16077741|gi|16077741_K03215	49.9	372	3.76e-102
ACCESSORY_REP|Org3_Gene2618#	gi|15674209|gi|15674209_K17810	52.3	371	9.54e-102
ACCESSORY_REP|Org1_Gene498#	gi|15673833|gi|15673833_K01883	62	370	1.31e-101
ACCESSORY_REP|Org1_Gene1548#	gi|15673688|gi|15673688_K02794	58.9	369	2.69e-101
ACCESSORY_REP|Org4_Gene2689#	gi|15896888|gi|15896888_K17686	47.5	369	5.94e-101
ACCESSORY_REP|Org6_Gene2515#	gi|15894624|gi|15894624_NA	43.8	369	4.95e-101
ACCESSORY_REP|Org2_Gene812#	gi|15674026|gi|15674026_K00158	45.8	368	1.07e-100
ACCESSORY_REP|Org1_Gene1631#	gi|16078504|gi|16078504_K02770	45	367	1.3e-100
ACCESSORY_REP|Org4_Gene1956#	gi|15673716|gi|15673716_K18929	68.4	366	3.22e-100
ACCESSORY_REP|Org3_Gene1808#	gi|255767116|gi|255767116_K03305	50.7	366	4.17e-100
ACCESSORY_REP|Org6_Gene2797#	gi|15673044|gi|15673044_K06158	50.3	366	4.39e-100
ACCESSORY_REP|Org6_Gene152#	gi|16079317|gi|16079317_K00800	49.5	366	4.66e-100
ACCESSORY_REP|Org2_Gene765#	gi|90111522|gi|90111522_K01581	48.5	364	1.26e-99
ACCESSORY_REP|Org5_Gene2900#	gi|255767194|gi|255767194_K14205	31.8	363	4.07e-99
ACCESSORY_REP|Org6_Gene1536#	gi|15672773|gi|15672773_K01142	63.1	361	1.03e-98
ACCESSORY_REP|Org4_Gene2833#	gi|16077141|gi|16077141_K01738	62.5	361	8.42e-99
ACCESSORY_REP|Org3_Gene296#	gi|15672836|gi|15672836_K03601	57.3	361	1.1e-98
ACCESSORY_REP|Org3_Gene3133#	gi|15673531|gi|15673531_K00001	53.1	361	1.35e-98
ACCESSORY_REP|Org1_Gene1749#	gi|255767260|gi|255767260_K08602	50	361	1.29e-98
ACCESSORY_REP|Org1_Gene1303#	gi|15673234|gi|15673234_NA	49.3	359	4.48e-98
ACCESSORY_REP|Org4_Gene3242#	gi|15672681|gi|15672681_K00703	60	358	1.09e-97
ACCESSORY_REP|Org5_Gene2167#	gi|15672077|gi|15672077_NA	49.7	358	8.97e-98
ACCESSORY_REP|Org3_Gene4186#	gi|255767163|gi|255767163_K01589	49.3	357	1.22e-97
ACCESSORY_REP|Org1_Gene2819#	gi|15672525|gi|15672525_K05366	48.2	357	1.74e-97
ACCESSORY_REP|Org5_Gene1670#	gi|15672097|gi|15672097_K03070	59.2	356	2.78e-97
ACCESSORY_REP|Org4_Gene7#	gi|15672614|gi|15672614_K07462	52.4	356	4.54e-97
ACCESSORY_REP|Org1_Gene1356#	gi|90111184|gi|90111184_NA	38.8	356	5.72e-97
ACCESSORY_REP|Org3_Gene4550#	gi|16079601|gi|16079601_K04043	76.1	355	3.74e-97
ACCESSORY_REP|Org1_Gene1842#	gi|15808002|gi|15808002_K00135	47.6	355	8.04e-97
ACCESSORY_REP|Org3_Gene1051#	gi|15896940|gi|15896940_K03466	58.1	354	1.09e-96
ACCESSORY_REP|Org6_Gene3323#	gi|255767166|gi|255767166_K01933	53.6	354	1.58e-96
ACCESSORY_REP|Org4_Gene4239#	gi|255767624|gi|255767624_NA	32.5	354	2.19e-96
ACCESSORY_REP|Org1_Gene3104#	gi|767939044|gi|767939044_NA	26.4	354	7.72e-96
ACCESSORY_REP|Org6_Gene3349#	gi|15673510|gi|15673510_K00764	60.8	352	5.33e-96
ACCESSORY_REP|Org2_Gene2539#	gi|15672917|gi|15672917_K01938	56.7	351	9.06e-96
ACCESSORY_REP|Org6_Gene2485#	gi|15893608|gi|15893608_K00611	57.7	350	1.43e-95
ACCESSORY_REP|Org2_Gene625#	gi|15673243|gi|15673243_K03367	44.1	350	2.82e-95
ACCESSORY_REP|Org3_Gene2856#	gi|15673819|gi|15673819_K02035	35.8	350	3.84e-95
ACCESSORY_REP|Org2_Gene2124#	gi|15673254|gi|15673254_K06147	58.9	349	2.68e-95
ACCESSORY_REP|Org5_Gene1747#	gi|255767015|gi|255767015_K02343	42.9	349	4.96e-95
ACCESSORY_REP|Org4_Gene3904#	gi|15672651|gi|15672651_K01958	69.5	348	6.42e-95
ACCESSORY_REP|Org3_Gene1560#	gi|15672683|gi|15672683_K01200	58.9	348	6.59e-95
ACCESSORY_REP|Org6_Gene3486#	gi|15672039|gi|15672039_K00841	47.3	348	9.93e-95
ACCESSORY_REP|Org5_Gene1951#	gi|15673242|gi|15673242_K03739	50	347	1.15e-94
ACCESSORY_REP|Org6_Gene1976#	gi|15673583|gi|15673583_K01956	48.6	347	1.25e-94
ACCESSORY_REP|Org1_Gene2760#	gi|15672693|gi|15672693_K18104	44.6	347	1.66e-94
ACCESSORY_REP|Org5_Gene1345#	gi|29345760|gi|29345760_NA	52.1	346	3.24e-94
ACCESSORY_REP|Org1_Gene2878#	gi|15896089|gi|15896089_K00865	62.9	344	1.34e-93
ACCESSORY_REP|Org5_Gene454#	gi|29348540|gi|29348540_K07407	32.6	344	2.42e-93
ACCESSORY_REP|Org2_Gene630#	gi|15672077|gi|15672077_NA	41.7	343	3.67e-93
ACCESSORY_REP|Org5_Gene2756#	gi|383322230|gi|383322230_NA	39.8	343	3.29e-93
ACCESSORY_REP|Org3_Gene1418#	gi|15672682|gi|15672682_K00688	66.7	342	5.14e-93
ACCESSORY_REP|Org3_Gene4191#	gi|15673512|gi|15673512_K01952	61.7	342	4.87e-93
ACCESSORY_REP|Org5_Gene2279#	gi|15674209|gi|15674209_K17810	47.1	342	6.61e-93
ACCESSORY_REP|Org5_Gene1519#	gi|16077444|gi|16077444_NA	38.3	342	5.03e-93
ACCESSORY_REP|Org6_Gene3842#	gi|16128634|gi|16128634_K01250	59.4	341	6.78e-93
ACCESSORY_REP|Org6_Gene3224#	gi|15672304|gi|15672304_K02071	52.2	341	1.09e-92
ACCESSORY_REP|Org3_Gene3542#	gi|15672686|gi|15672686_K00425	49	341	1.11e-92
ACCESSORY_REP|Org5_Gene3263#	gi|16077869|gi|16077869_K03215	44.9	341	9.11e-93
ACCESSORY_REP|Org3_Gene1639#	gi|383324073|gi|383324073_K07393	52.6	340	2.16e-92
ACCESSORY_REP|Org4_Gene544#	gi|15673270|gi|15673270_K00826	65.7	339	4.03e-92
ACCESSORY_REP|Org3_Gene4085#	gi|90111702|gi|90111702_K03476	61.1	339	3.96e-92
ACCESSORY_REP|Org5_Gene3759#	gi|15672093|gi|15672093_K03294	49.4	339	5.07e-92
ACCESSORY_REP|Org6_Gene2302#	gi|15673273|gi|15673273_NA	65.7	338	5.23e-92
ACCESSORY_REP|Org4_Gene2893#	gi|15672700|gi|15672700_NA	57.7	338	5.62e-92
ACCESSORY_REP|Org1_Gene2572#	gi|15672820|gi|15672820_K02945	44.1	338	7.95e-92
ACCESSORY_REP|Org2_Gene902#	gi|16081153|gi|16081153_K03495	76.7	336	2.29e-91
ACCESSORY_REP|Org3_Gene2728#	gi|15674210|gi|15674210_K01953	49.2	336	2.73e-91
ACCESSORY_REP|Org1_Gene2292#	gi|15673600|gi|15673600_K12574	47.2	335	6.16e-91
ACCESSORY_REP|Org4_Gene1074#	gi|15673512|gi|15673512_K01952	69.7	334	8.58e-91
ACCESSORY_REP|Org4_Gene3061#	gi|15894024|gi|15894024_K00262	59.7	334	1.42e-90
ACCESSORY_REP|Org6_Gene3313#	gi|15672301|gi|15672301_K02073	58.6	334	1.06e-90
ACCESSORY_REP|Org5_Gene351#	gi|16080780|gi|16080780_K00371	60.9	333	1.9e-90
ACCESSORY_REP|Org5_Gene3398#	gi|15674120|gi|15674120_K19002	46.7	333	3.38e-90
ACCESSORY_REP|Org5_Gene3278#	gi|15672331|gi|15672331_K02837	58.8	332	5.37e-90
ACCESSORY_REP|Org3_Gene4795#	gi|30024049|gi|30024049_K00974	47.8	332	7.31e-90
ACCESSORY_REP|Org3_Gene100#	gi|15672917|gi|15672917_K01938	57.1	331	9.14e-90
ACCESSORY_REP|Org2_Gene757#	gi|15673113|gi|15673113_K02810	50.7	331	1.17e-89
ACCESSORY_REP|Org4_Gene3602#	gi|15672751|gi|15672751_K01809	56.4	330	1.18e-89
ACCESSORY_REP|Org4_Gene1548#	gi|15672077|gi|15672077_NA	55.1	330	1.23e-89
ACCESSORY_REP|Org5_Gene1347#	gi|15674019|gi|15674019_K01478	58.8	329	3.82e-89
ACCESSORY_REP|Org3_Gene1655#	gi|255767243|gi|255767243_K16898	37.5	329	8.64e-89
ACCESSORY_REP|Org4_Gene2718#	gi|15673166|gi|15673166_K01652	56.7	328	5.9e-89
ACCESSORY_REP|Org3_Gene2635#	gi|15894286|gi|15894286_K01733	56.7	328	5.82e-89
ACCESSORY_REP|Org2_Gene2560#	gi|15673677|gi|15673677_NA	50	328	7.38e-89
ACCESSORY_REP|Org6_Gene1086#	gi|90111398|gi|90111398_K17723	60.9	327	1.56e-88
ACCESSORY_REP|Org1_Gene3072#	gi|15645938|gi|15645938_K01679	56.6	326	3.19e-88
ACCESSORY_REP|Org4_Gene766#	gi|15673537|gi|15673537_K15738	54.3	326	3.14e-88
ACCESSORY_REP|Org6_Gene2602#	gi|16077246|gi|16077246_K00820	59.3	325	6.71e-88
ACCESSORY_REP|Org3_Gene2138#	gi|16077078|gi|16077078_K07258	40.9	325	7.75e-88
ACCESSORY_REP|Org5_Gene3677#	gi|16078650|gi|16078650_K03655	59.1	324	1.46e-87
ACCESSORY_REP|Org3_Gene2083#	gi|15672327|gi|15672327_K15581	51	324	9.17e-88
ACCESSORY_REP|Org6_Gene2489#	gi|255767417|gi|255767417_K01805	57	322	3.14e-87
ACCESSORY_REP|Org2_Gene119#	gi|15672250|gi|15672250_NA	56.9	322	4.2e-87
ACCESSORY_REP|Org1_Gene3450#	gi|16080619|gi|16080619_K01791	63.5	321	6.26e-87
ACCESSORY_REP|Org6_Gene3066#	gi|16128322|gi|16128322_K01485	58	320	2.15e-86
ACCESSORY_REP|Org2_Gene544#	gi|15896656|gi|15896656_K06147	48.8	320	1.85e-86
ACCESSORY_REP|Org5_Gene2774#	gi|15674031|gi|15674031_K01281	37.8	320	3.76e-86
ACCESSORY_REP|Org3_Gene3550#	gi|15672689|gi|15672689_K16012	44.4	319	3.94e-86
ACCESSORY_REP|Org5_Gene481#	gi|15894318|gi|15894318_K04759	39.6	319	5.6e-86
ACCESSORY_REP|Org2_Gene2770#	gi|15673166|gi|15673166_K01652	59	318	6.28e-86
ACCESSORY_REP|Org6_Gene3888#	gi|255767593|gi|255767593_K03325	63.2	317	1.11e-85
ACCESSORY_REP|Org2_Gene1918#	gi|15673631|gi|15673631_K01271	49.7	317	1.57e-85
ACCESSORY_REP|Org5_Gene3558#	gi|16077353|gi|16077353_K01182	46.1	317	1.72e-85
ACCESSORY_REP|Org3_Gene2080#	gi|16080512|gi|16080512_K15772	64.5	316	2.2e-85
ACCESSORY_REP|Org3_Gene1694#	gi|50812188|gi|50812188_K06959	43.6	316	3.92e-85
ACCESSORY_REP|Org3_Gene1701#	gi|16080327|gi|16080327_K02071	58	315	6.35e-85
ACCESSORY_REP|Org1_Gene2733#	gi|15673531|gi|15673531_K00001	56.8	315	5.12e-85
ACCESSORY_REP|Org4_Gene757#	gi|50812242|gi|50812242_K02622	69.3	314	9.39e-85
ACCESSORY_REP|Org2_Gene2005#	gi|15673822|gi|15673822_K02032	64.7	314	7.65e-85
ACCESSORY_REP|Org3_Gene2602#	gi|15894267|gi|15894267_K00656	63.5	314	1.08e-84
ACCESSORY_REP|Org3_Gene4597#	gi|15673792|gi|15673792_K01258	57.1	314	8.63e-85
ACCESSORY_REP|Org5_Gene926#	gi|16078713|gi|16078713_K02357	57	314	8.6e-85
ACCESSORY_REP|Org5_Gene1638#	gi|383323605|gi|383323605_K00937	55.4	314	8.88e-85
ACCESSORY_REP|Org6_Gene1991#	gi|255767790|gi|255767790_K00370	45.3	314	1.35e-84
ACCESSORY_REP|Org3_Gene1740#	gi|16079999|gi|16079999_K00925	46.3	313	2.27e-84
ACCESSORY_REP|Org6_Gene3650#	gi|29349943|gi|29349943_K01153	34	313	5.31e-84
ACCESSORY_REP|Org1_Gene905#	gi|15672399|gi|15672399_K01223	70.4	312	4.62e-84
ACCESSORY_REP|Org6_Gene2683#	gi|16078422|gi|16078422_K08969	60.5	312	2.9e-84
ACCESSORY_REP|Org4_Gene3826#	gi|16080712|gi|16080712_K06131	53.3	312	4.71e-84
ACCESSORY_REP|Org1_Gene71#	gi|15673787|gi|15673787_NA	35.1	312	5.76e-84
ACCESSORY_REP|Org4_Gene1184#	gi|15673500|gi|15673500_K00602	61.4	311	9.51e-84
ACCESSORY_REP|Org4_Gene1789#	gi|15673552|gi|15673552_K00054	49.8	311	1.14e-83
ACCESSORY_REP|Org1_Gene1577#	gi|15673554|gi|15673554_K01641	45.7	311	1.24e-83
ACCESSORY_REP|Org4_Gene1339#	gi|255767260|gi|255767260_K08602	42	311	9.83e-84
ACCESSORY_REP|Org3_Gene1249#	gi|15894751|gi|15894751_K11737	57	310	1.23e-83
ACCESSORY_REP|Org6_Gene354#	gi|15896526|gi|15896526_K06147	48	310	1.43e-83
ACCESSORY_REP|Org5_Gene3493#	gi|15676302|gi|15676302_K16211	46.2	310	2.42e-83
ACCESSORY_REP|Org4_Gene640#	gi|16079017|gi|16079017_K03797	44	310	1.73e-83
ACCESSORY_REP|Org6_Gene149#	gi|15672696|gi|15672696_NA	54.2	309	4.08e-83
ACCESSORY_REP|Org4_Gene1955#	gi|16077369|gi|16077369_K02002	49.3	307	1.13e-82
ACCESSORY_REP|Org1_Gene1446#	gi|16078434|gi|16078434_K03697	48.8	307	2.17e-82
ACCESSORY_REP|Org4_Gene3467#	gi|16079977|gi|16079977_K06881	49.4	306	2.64e-82
ACCESSORY_REP|Org3_Gene2081#	gi|15672328|gi|15672328_K15582	48.8	306	3.7e-82
ACCESSORY_REP|Org3_Gene2478#	gi|255767823|gi|255767823_K16323	41.7	305	5.92e-82
ACCESSORY_REP|Org2_Gene3271#	gi|15895604|gi|15895604_K01835	39.3	305	7.44e-82
ACCESSORY_REP|Org3_Gene1479#	gi|16080231|gi|16080231_NA	43	304	2.03e-81
ACCESSORY_REP|Org1_Gene3307#	gi|15645332|gi|15645332_K09134	52.5	303	1.99e-81
ACCESSORY_REP|Org2_Gene221#	gi|15673225|gi|15673225_NA	50	303	2.53e-81
ACCESSORY_REP|Org3_Gene4067#	gi|15674136|gi|15674136_K07404	47.4	303	3.07e-81
ACCESSORY_REP|Org6_Gene2857#	gi|15672267|gi|15672267_K06959	54.2	302	4.5e-81
ACCESSORY_REP|Org3_Gene3878#	gi|30023988|gi|30023988_K07056	55.8	301	7.43e-81
ACCESSORY_REP|Org2_Gene1833#	gi|255767517|gi|255767517_K00036	42.9	301	1.32e-80
ACCESSORY_REP|Org5_Gene1958#	gi|15672267|gi|15672267_K06959	55.6	300	1.32e-80
ACCESSORY_REP|Org4_Gene1263#	gi|15673776|gi|15673776_K02851	54.8	300	1.26e-80
ACCESSORY_REP|Org3_Gene3258#	gi|15672259|gi|15672259_K16786	52.6	300	2.18e-80
ACCESSORY_REP|Org1_Gene891#	gi|16128366|gi|16128366_K01921	44.4	300	2.83e-80
ACCESSORY_REP|Org1_Gene26#	gi|29347983|gi|29347983_NA	31.1	300	3.32e-80
ACCESSORY_REP|Org3_Gene2072#	gi|15673591|gi|15673591_K00931	56.7	299	4.78e-80
ACCESSORY_REP|Org6_Gene1289#	gi|15674166|gi|15674166_K00851	45.5	299	5.72e-80
ACCESSORY_REP|Org6_Gene1154#	gi|15674017|gi|15674017_K03758	42.8	299	6.37e-80
ACCESSORY_REP|Org5_Gene544#	gi|15673469|gi|15673469_K00847	53.2	297	1.09e-79
ACCESSORY_REP|Org1_Gene3007#	gi|15673328|gi|15673328_K17828	48.6	297	1.47e-79
ACCESSORY_REP|Org6_Gene1783#	gi|15672039|gi|15672039_K00841	45.7	297	2.21e-79
ACCESSORY_REP|Org1_Gene693#	gi|16130623|gi|16130623_K01223	44.8	297	3.01e-79
ACCESSORY_REP|Org6_Gene1278#	gi|90111695|gi|90111695_NA	38.4	297	1.5e-79
ACCESSORY_REP|Org6_Gene1557#	gi|15672164|gi|15672164_NA	49.2	296	3.35e-79
ACCESSORY_REP|Org2_Gene371#	gi|16080398|gi|16080398_K03657	44.1	296	3.12e-79
ACCESSORY_REP|Org4_Gene3792#	gi|90111184|gi|90111184_NA	39.9	296	4.12e-79
ACCESSORY_REP|Org6_Gene3835#	gi|15673912|gi|15673912_K13727	74.3	295	4.59e-79
ACCESSORY_REP|Org4_Gene662#	gi|255767332|gi|255767332_K05822	63.6	295	5.82e-79
ACCESSORY_REP|Org5_Gene577#	gi|16080131|gi|16080131_K01911	42.3	295	8.89e-79
ACCESSORY_REP|Org2_Gene2965#	gi|15673860|gi|15673860_K01372	40.5	295	5.91e-79
ACCESSORY_REP|Org6_Gene3511#	gi|15676302|gi|15676302_K16211	68.4	294	9.28e-79
ACCESSORY_REP|Org4_Gene1122#	gi|255767384|gi|255767384_NA	61.2	294	1.03e-78
ACCESSORY_REP|Org5_Gene357#	gi|15672761|gi|15672761_K01963	56.8	294	1.36e-78
ACCESSORY_REP|Org6_Gene453#	gi|15677889|gi|15677889_NA	41.6	294	2.26e-78
ACCESSORY_REP|Org5_Gene3719#	gi|16079915|gi|16079915_K01890	47.7	293	3.27e-78
ACCESSORY_REP|Org2_Gene2847#	gi|15894684|gi|15894684_K01223	43.1	293	3.24e-78
ACCESSORY_REP|Org3_Gene4189#	gi|15673513|gi|15673513_K01952	62.6	292	4.84e-78
ACCESSORY_REP|Org2_Gene232#	gi|16131032|gi|16131032_K10986	54	292	5.82e-78
ACCESSORY_REP|Org5_Gene3443#	gi|15893514|gi|15893514_K01142	52.4	292	4.13e-78
ACCESSORY_REP|Org6_Gene2087#	gi|16078584|gi|16078584_K01925	50.3	292	5.31e-78
ACCESSORY_REP|Org1_Gene1867#	gi|16080168|gi|16080168_NA	38.6	292	8.38e-78
ACCESSORY_REP|Org2_Gene2813#	gi|15672285|gi|15672285_NA	38	292	4.91e-78
ACCESSORY_REP|Org3_Gene1555#	gi|15672951|gi|15672951_K07586	76.9	291	6.58e-78
ACCESSORY_REP|Org1_Gene2969#	gi|15673785|gi|15673785_K07386	42.9	291	1.28e-77
ACCESSORY_REP|Org5_Gene2668#	gi|15895566|gi|15895566_K03665	40.4	291	1.56e-77
ACCESSORY_REP|Org3_Gene3554#	gi|15673715|gi|15673715_K18928	58.1	290	1.25e-77
ACCESSORY_REP|Org1_Gene1805#	gi|16131031|gi|16131031_K10985	56.2	290	1.28e-77
ACCESSORY_REP|Org5_Gene3272#	gi|15672181|gi|15672181_K00067	55.5	290	1.23e-77
ACCESSORY_REP|Org1_Gene412#	gi|16078057|gi|16078057_K03698	45.2	290	2.02e-77
ACCESSORY_REP|Org6_Gene3081#	gi|118431137|gi|118431137_K01007	44.8	290	1.66e-77
ACCESSORY_REP|Org1_Gene1144#	gi|15894141|gi|15894141_NA	39	290	1.91e-77
ACCESSORY_REP|Org3_Gene299#	gi|29346047|gi|29346047_NA	52.9	289	3.04e-77
ACCESSORY_REP|Org5_Gene1655#	gi|15674137|gi|15674137_K04072	49.2	289	4.27e-77
ACCESSORY_REP|Org1_Gene3040#	gi|15673078|gi|15673078_K01879	43.4	289	3.98e-77
ACCESSORY_REP|Org6_Gene762#	gi|16079796|gi|16079796_K10041	58.6	288	7.58e-77
ACCESSORY_REP|Org3_Gene1268#	gi|15894057|gi|15894057_K02440	56	288	9.64e-77
ACCESSORY_REP|Org4_Gene2210#	gi|15672006|gi|15672006_K00009	54	287	1.92e-76
ACCESSORY_REP|Org4_Gene4091#	gi|15672061|gi|15672061_K06148	47.7	287	1.76e-76
ACCESSORY_REP|Org1_Gene3613#	gi|16077848|gi|16077848_K01226	45.3	287	2.08e-76
ACCESSORY_REP|Org6_Gene1538#	gi|255767364|gi|255767364_K03529	44.2	287	2.46e-76
ACCESSORY_REP|Org1_Gene99#	gi|15672220|gi|15672220_NA	33.9	287	2.45e-76
ACCESSORY_REP|Org2_Gene87#	gi|50812198|gi|50812198_K19005	47.8	286	3.08e-76
ACCESSORY_REP|Org2_Gene2682#	gi|16079302|gi|16079302_K00974	45.3	286	4.25e-76
ACCESSORY_REP|Org2_Gene1371#	gi|16078229|gi|16078229_K03455	37.3	286	5.14e-76
ACCESSORY_REP|Org6_Gene2387#	gi|15673272|gi|15673272_K01580	78	285	4.33e-76
ACCESSORY_REP|Org1_Gene2789#	gi|16078676|gi|16078676_K04094	65.2	285	3.24e-76
ACCESSORY_REP|Org2_Gene1042#	gi|15673156|gi|15673156_K06131	56.4	285	6.15e-76
ACCESSORY_REP|Org4_Gene2323#	gi|15673689|gi|15673689_K02795	53.5	285	7.2e-76
ACCESSORY_REP|Org5_Gene3675#	gi|15673908|gi|15673908_K06949	48.6	285	7.74e-76
ACCESSORY_REP|Org1_Gene1154#	gi|16077119|gi|16077119_K00948	46.8	285	6.41e-76
ACCESSORY_REP|Org1_Gene1787#	gi|16077978|gi|16077978_K06956	52.1	284	1.19e-75
ACCESSORY_REP|Org5_Gene1220#	gi|16080924|gi|16080924_K16012	45.5	283	1.95e-75
ACCESSORY_REP|Org1_Gene864#	gi|15674209|gi|15674209_K17810	58.1	282	3.51e-75
ACCESSORY_REP|Org2_Gene1556#	gi|15672699|gi|15672699_NA	55	282	4.55e-75
ACCESSORY_REP|Org6_Gene2417#	gi|15894619|gi|15894619_K02103	38.8	282	8.06e-75
ACCESSORY_REP|Org1_Gene3479#	gi|365992440|gi|365992440_NA	36.4	282	7.03e-75
ACCESSORY_REP|Org5_Gene3487#	gi|15673436|gi|15673436_K00712	31.9	282	1.09e-74
ACCESSORY_REP|Org3_Gene3692#	gi|255767787|gi|255767787_K03628	64.8	281	6.4e-75
ACCESSORY_REP|Org3_Gene3812#	gi|15894078|gi|15894078_K02013	54.4	281	9.83e-75
ACCESSORY_REP|Org1_Gene2271#	gi|15673722|gi|15673722_K03581	40.9	281	1.48e-74
ACCESSORY_REP|Org4_Gene743#	gi|15673507|gi|15673507_K03695	63.2	280	1.15e-74
ACCESSORY_REP|Org3_Gene4428#	gi|15674110|gi|15674110_K11749	51.9	280	1.35e-74
ACCESSORY_REP|Org6_Gene3572#	gi|16080130|gi|16080130_K02549	43.3	280	1.55e-74
ACCESSORY_REP|Org4_Gene4392#	gi|255767804|gi|255767804_K01193	39.3	280	2.63e-74
ACCESSORY_REP|Org5_Gene2076#	gi|16078033|gi|16078033_K03315	36.7	280	2.04e-74
ACCESSORY_REP|Org3_Gene4075#	gi|255767381|gi|255767381_K03466	56	279	3.52e-74
ACCESSORY_REP|Org1_Gene316#	gi|15672717|gi|15672717_K06881	47.1	279	3.52e-74
ACCESSORY_REP|Org3_Gene1220#	gi|15674190|gi|15674190_K03572	42.9	279	4.15e-74
ACCESSORY_REP|Org5_Gene506#	gi|15676731|gi|15676731_K01153	29.6	279	1.14e-73
ACCESSORY_REP|Org6_Gene613#	gi|15672937|gi|15672937_K10254	64.3	278	5.08e-74
ACCESSORY_REP|Org6_Gene328#	gi|15673732|gi|15673732_K02003	54.4	278	6.12e-74
ACCESSORY_REP|Org1_Gene2549#	gi|15895406|gi|15895406_K01537	46.9	278	7.86e-74
ACCESSORY_REP|Org4_Gene2652#	gi|15674200|gi|15674200_K07090	65.1	277	9.36e-74
ACCESSORY_REP|Org4_Gene1271#	gi|15672718|gi|15672718_K01424	56.3	277	1.8e-73
ACCESSORY_REP|Org4_Gene6#	gi|15674089|gi|15674089_NA	44.9	277	2.26e-73
ACCESSORY_REP|Org3_Gene3556#	gi|16080263|gi|16080263_K03885	42.7	277	1.63e-73
ACCESSORY_REP|Org3_Gene3683#	gi|15672696|gi|15672696_NA	33.7	277	2.12e-73
ACCESSORY_REP|Org6_Gene1131#	gi|15673600|gi|15673600_K12574	46.3	276	3.17e-73
ACCESSORY_REP|Org1_Gene1222#	gi|15672617|gi|15672617_K07082	39.2	276	3.38e-73
ACCESSORY_REP|Org6_Gene381#	gi|16080395|gi|16080395_K03316	34.6	276	6.67e-73
ACCESSORY_REP|Org3_Gene1088#	gi|16079794|gi|16079794_K01872	64.8	275	4.03e-73
ACCESSORY_REP|Org6_Gene3188#	gi|15672796|gi|15672796_K00948	66.2	273	2.16e-72
ACCESSORY_REP|Org6_Gene1051#	gi|16080231|gi|16080231_NA	39.6	273	3.81e-72
ACCESSORY_REP|Org1_Gene1354#	gi|15673113|gi|15673113_K02810	70.7	272	4.79e-72
ACCESSORY_REP|Org6_Gene491#	gi|15644698|gi|15644698_K03189	66.8	272	4.75e-72
ACCESSORY_REP|Org2_Gene2685#	gi|15673944|gi|15673944_NA	43.9	272	5.14e-72
ACCESSORY_REP|Org5_Gene3106#	gi|15672272|gi|15672272_K12574	54.6	271	1.21e-71
ACCESSORY_REP|Org6_Gene3695#	gi|49176377|gi|49176377_K13954	47.6	271	1.18e-71
ACCESSORY_REP|Org5_Gene3813#	gi|15672163|gi|15672163_K00805	42.4	271	1.27e-71
ACCESSORY_REP|Org3_Gene1806#	gi|16080554|gi|16080554_K01443	39.8	271	1.18e-71
ACCESSORY_REP|Org5_Gene3303#	gi|15674014|gi|15674014_NA	61.2	270	1.39e-71
ACCESSORY_REP|Org4_Gene3781#	gi|15673773|gi|15673773_K11717	59.3	270	1.48e-71
ACCESSORY_REP|Org1_Gene923#	gi|15672282|gi|15672282_K02041	51.9	270	2.27e-71
ACCESSORY_REP|Org1_Gene1560#	gi|15594455|gi|15594455_NA	43	270	2.94e-71
ACCESSORY_REP|Org3_Gene4783#	gi|15673507|gi|15673507_K03695	66	269	2.22e-71
ACCESSORY_REP|Org3_Gene3738#	gi|16077110|gi|16077110_K02528	59.4	269	3.89e-71
ACCESSORY_REP|Org5_Gene2667#	gi|15807812|gi|15807812_K00074	47.3	269	3.33e-71
ACCESSORY_REP|Org5_Gene77#	gi|16128246|gi|16128246_K00547	46.8	269	3.51e-71
ACCESSORY_REP|Org6_Gene2323#	gi|255767384|gi|255767384_NA	41.9	269	5.03e-71
ACCESSORY_REP|Org2_Gene1148#	gi|15673778|gi|15673778_K02028	56.1	268	6.41e-71
ACCESSORY_REP|Org1_Gene654#	gi|15673058|gi|15673058_K06885	55.2	268	6.39e-71
ACCESSORY_REP|Org5_Gene131#	gi|16080583|gi|16080583_K03070	45.6	268	7.6e-71
ACCESSORY_REP|Org2_Gene3420#	gi|15674136|gi|15674136_K07404	42.3	268	8.59e-71
ACCESSORY_REP|Org1_Gene3366#	gi|255767364|gi|255767364_K03529	42.1	268	1.17e-70
ACCESSORY_REP|Org4_Gene4310#	gi|15672880|gi|15672880_K03366	62.2	267	1.23e-70
ACCESSORY_REP|Org4_Gene3005#	gi|15672957|gi|15672957_K00525	59.9	267	1.02e-70
ACCESSORY_REP|Org1_Gene7#	gi|90111141|gi|90111141_K02069	57.7	267	1.09e-70
ACCESSORY_REP|Org2_Gene178#	gi|15894751|gi|15894751_K11737	49.6	267	1.18e-70
ACCESSORY_REP|Org5_Gene818#	gi|16078729|gi|16078729_K03177	45.9	267	1.69e-70
ACCESSORY_REP|Org3_Gene3487#	gi|15896902|gi|15896902_K10119	43.9	267	1.61e-70
ACCESSORY_REP|Org2_Gene2074#	gi|15669411|gi|15669411_K01535	30.5	267	3.13e-70
ACCESSORY_REP|Org4_Gene214#	gi|255767501|gi|255767501_K06178	67.4	265	4.34e-70
ACCESSORY_REP|Org5_Gene1042#	gi|255767381|gi|255767381_K03466	49.2	265	4.84e-70
ACCESSORY_REP|Org4_Gene1558#	gi|16077810|gi|16077810_NA	42.3	265	8.66e-70
ACCESSORY_REP|Org6_Gene705#	gi|15894058|gi|15894058_K02007	47.1	264	1.04e-69
ACCESSORY_REP|Org4_Gene2768#	gi|15673757|gi|15673757_K01990	46	264	9.66e-70
ACCESSORY_REP|Org3_Gene2971#	gi|15673820|gi|15673820_K02034	45.9	264	1.25e-69
ACCESSORY_REP|Org4_Gene1312#	gi|255767015|gi|255767015_K02343	68.8	263	1.55e-69
ACCESSORY_REP|Org4_Gene2923#	gi|16077157|gi|16077157_NA	65.7	263	1.68e-69
ACCESSORY_REP|Org2_Gene1400#	gi|15672669|gi|15672669_K03424	47.9	263	1.6e-69
ACCESSORY_REP|Org6_Gene1120#	gi|15672539|gi|15672539_K03697	61	262	5.06e-69
ACCESSORY_REP|Org4_Gene4328#	gi|15673664|gi|15673664_NA	59.9	262	3.85e-69
ACCESSORY_REP|Org5_Gene1226#	gi|15672686|gi|15672686_K00425	53.2	262	4.36e-69
ACCESSORY_REP|Org2_Gene1778#	gi|255767035|gi|255767035_K16786	47.3	262	6.66e-69
ACCESSORY_REP|Org2_Gene784#	gi|16077801|gi|16077801_K03294	41.5	262	4.52e-69
ACCESSORY_REP|Org2_Gene1115#	gi|16081092|gi|16081092_K07652	34.5	262	5.81e-69
ACCESSORY_REP|Org5_Gene2093#	gi|16077115|gi|16077115_K09685	50.4	261	8.21e-69
ACCESSORY_REP|Org5_Gene1352#	gi|15673747|gi|15673747_K02115	45.5	261	9.69e-69
ACCESSORY_REP|Org5_Gene2127#	gi|16080398|gi|16080398_K03657	43.5	261	1.07e-68
ACCESSORY_REP|Org1_Gene122#	gi|15896216|gi|15896216_K01220	50	260	2.19e-68
ACCESSORY_REP|Org3_Gene1717#	gi|15672957|gi|15672957_K00525	66	259	2.91e-68
ACCESSORY_REP|Org3_Gene1800#	gi|15674215|gi|15674215_K01807	58.7	259	3.49e-68
ACCESSORY_REP|Org6_Gene3294#	gi|15673328|gi|15673328_K17828	58.7	259	2.63e-68
ACCESSORY_REP|Org4_Gene4228#	gi|15673456|gi|15673456_NA	57	259	3.43e-68
ACCESSORY_REP|Org4_Gene170#	gi|255767585|gi|255767585_K02687	44.3	259	3.46e-68
ACCESSORY_REP|Org1_Gene3369#	gi|255767547|gi|255767547_K02356	65.4	258	6.45e-68
ACCESSORY_REP|Org4_Gene1082#	gi|15673515|gi|15673515_K01923	54.7	258	8.16e-68
ACCESSORY_REP|Org6_Gene3552#	gi|15893407|gi|15893407_K02030	40	258	1.3e-67
ACCESSORY_REP|Org4_Gene1869#	gi|15644736|gi|15644736_K01760	64.6	257	1.52e-67
ACCESSORY_REP|Org4_Gene812#	gi|16079021|gi|16079021_K03784	54.9	257	1.06e-67
ACCESSORY_REP|Org4_Gene4155#	gi|15673821|gi|15673821_K02033	52.8	257	1.25e-67
ACCESSORY_REP|Org3_Gene3269#	gi|15672061|gi|15672061_K06148	49.8	257	2.02e-67
ACCESSORY_REP|Org6_Gene2815#	gi|15674137|gi|15674137_K04072	48	257	1.54e-67
ACCESSORY_REP|Org5_Gene1975#	gi|15673243|gi|15673243_K03367	39	257	2.85e-67
ACCESSORY_REP|Org6_Gene3080#	gi|118431137|gi|118431137_K01007	56.2	256	2.3e-67
ACCESSORY_REP|Org5_Gene1417#	gi|16130776|gi|16130776_K00926	53.8	256	2.49e-67
ACCESSORY_REP|Org5_Gene1567#	gi|29346188|gi|29346188_NA	52.3	256	2.18e-67
ACCESSORY_REP|Org1_Gene3302#	gi|255767540|gi|255767540_K03601	39.3	256	3.44e-67
ACCESSORY_REP|Org4_Gene384#	gi|15672525|gi|15672525_K05366	37.6	256	4.74e-67
ACCESSORY_REP|Org6_Gene2596#	gi|15673485|gi|15673485_NA	55.4	255	7.94e-67
ACCESSORY_REP|Org3_Gene1413#	gi|15673490|gi|15673490_K00854	54.7	255	5.07e-67
ACCESSORY_REP|Org6_Gene180#	gi|90111668|gi|90111668_K00005	45.2	255	9.82e-67
ACCESSORY_REP|Org5_Gene2526#	gi|16080994|gi|16080994_K05346	44.4	255	6.13e-67
ACCESSORY_REP|Org2_Gene1979#	gi|16079502|gi|16079502_K01262	37.2	255	6.25e-67
ACCESSORY_REP|Org5_Gene3258#	gi|15895591|gi|15895591_NA	57.2	254	1.06e-66
ACCESSORY_REP|Org5_Gene2732#	gi|16078089|gi|16078089_K03800	49	254	1.32e-66
ACCESSORY_REP|Org4_Gene3554#	gi|15672392|gi|15672392_K18692	62.5	253	2.26e-66
ACCESSORY_REP|Org5_Gene3582#	gi|16079621|gi|16079621_K06948	59.5	253	1.71e-66
ACCESSORY_REP|Org3_Gene1208#	gi|15673965|gi|15673965_K00849	55.1	253	2.11e-66
ACCESSORY_REP|Org5_Gene3540#	gi|15674090|gi|15674090_K12555	49.2	253	3.15e-66
ACCESSORY_REP|Org3_Gene3340#	gi|90111112|gi|90111112_NA	49.2	253	1.68e-66
ACCESSORY_REP|Org1_Gene2230#	gi|15673348|gi|15673348_NA	49	253	1.91e-66
ACCESSORY_REP|Org3_Gene73#	gi|15806137|gi|15806137_K03696	45	253	3.38e-66
ACCESSORY_REP|Org6_Gene2964#	gi|15673521|gi|15673521_NA	39.1	253	3.85e-66
ACCESSORY_REP|Org2_Gene969#	gi|15673093|gi|15673093_K02469	56.9	252	5.67e-66
ACCESSORY_REP|Org3_Gene4065#	gi|16078395|gi|16078395_K06213	39.9	252	7.97e-66
ACCESSORY_REP|Org2_Gene862#	gi|15894141|gi|15894141_NA	36.1	252	8.58e-66
ACCESSORY_REP|Org4_Gene3355#	gi|15672100|gi|15672100_K08483	62.6	251	6.2e-66
ACCESSORY_REP|Org5_Gene3679#	gi|16078650|gi|16078650_K03655	60.5	251	9.26e-66
ACCESSORY_REP|Org4_Gene3948#	gi|15673554|gi|15673554_K01641	57.9	251	6.74e-66
ACCESSORY_REP|Org3_Gene1091#	gi|15674011|gi|15674011_K02346	45.3	251	1.27e-65
ACCESSORY_REP|Org5_Gene602#	gi|15672148|gi|15672148_K01426	36.7	251	1.86e-65
ACCESSORY_REP|Org5_Gene1629#	gi|16078421|gi|16078421_K08590	47.7	250	2.43e-65
ACCESSORY_REP|Org1_Gene1826#	gi|15896483|gi|15896483_K10112	40.8	250	3.03e-65
ACCESSORY_REP|Org6_Gene2134#	gi|15673770|gi|15673770_K09014	57.3	249	2.67e-65
ACCESSORY_REP|Org6_Gene1208#	gi|15672241|gi|15672241_NA	48.2	249	3.47e-65
ACCESSORY_REP|Org6_Gene2714#	gi|255767219|gi|255767219_K01835	44.1	249	4.38e-65
ACCESSORY_REP|Org2_Gene2061#	gi|16079603|gi|16079603_K03705	38.9	249	5.68e-65
ACCESSORY_REP|Org3_Gene4#	gi|15673327|gi|15673327_K01591	53.8	248	6.44e-65
ACCESSORY_REP|Org1_Gene1254#	gi|15672604|gi|15672604_K00033	47.9	248	6.87e-65
ACCESSORY_REP|Org2_Gene2172#	gi|30023979|gi|30023979_K07030	46.9	248	9.01e-65
ACCESSORY_REP|Org2_Gene282#	gi|16080090|gi|16080090_K11631	53.7	247	1.01e-64
ACCESSORY_REP|Org4_Gene2749#	gi|30023990|gi|30023990_K02757	48.1	247	1.58e-64
ACCESSORY_REP|Org2_Gene3483#	gi|15673796|gi|15673796_K03699	47	247	2.35e-64
ACCESSORY_REP|Org1_Gene2762#	gi|29346793|gi|29346793_NA	46.9	247	1.64e-64
ACCESSORY_REP|Org2_Gene2334#	gi|15645786|gi|15645786_K02030	46.9	247	1.25e-64
ACCESSORY_REP|Org1_Gene2688#	gi|15673214|gi|15673214_NA	45.5	247	1.69e-64
ACCESSORY_REP|Org2_Gene2305#	gi|255767631|gi|255767631_K00951	54.9	246	3.23e-64
ACCESSORY_REP|Org6_Gene2220#	gi|15673125|gi|15673125_K01101	53.1	246	5.78e-64
ACCESSORY_REP|Org5_Gene2934#	gi|15673702|gi|15673702_K02040	49	246	3.6e-64
ACCESSORY_REP|Org3_Gene2415#	gi|16078503|gi|16078503_K00882	47.2	246	2.61e-64
ACCESSORY_REP|Org3_Gene2196#	gi|29348222|gi|29348222_K03307	31.5	246	6.71e-64
ACCESSORY_REP|Org3_Gene962#	gi|50812274|gi|50812274_K04487	53.7	245	6.91e-64
ACCESSORY_REP|Org1_Gene3484#	gi|383321635|gi|383321635_NA	46.9	245	5.31e-64
ACCESSORY_REP|Org4_Gene3480#	gi|16079910|gi|16079910_K07456	43.3	245	7.19e-64
ACCESSORY_REP|Org1_Gene3149#	gi|15673946|gi|15673946_NA	42.6	245	6.68e-64
ACCESSORY_REP|Org3_Gene4173#	gi|15673954|gi|15673954_NA	42.3	245	6.96e-64
ACCESSORY_REP|Org2_Gene1322#	gi|15894809|gi|15894809_K09155	40.1	245	7.53e-64
ACCESSORY_REP|Org5_Gene976#	gi|16078525|gi|16078525_K00382	51.2	244	1.05e-63
ACCESSORY_REP|Org3_Gene3301#	gi|29346629|gi|29346629_K07223	41.6	244	1.61e-63
ACCESSORY_REP|Org5_Gene886#	gi|16079603|gi|16079603_K03705	37.4	244	1.37e-63
ACCESSORY_REP|Org2_Gene166#	gi|15672307|gi|15672307_K16787	49.3	243	2.39e-63
ACCESSORY_REP|Org3_Gene2799#	gi|16080514|gi|16080514_K15770	48.9	243	1.74e-63
ACCESSORY_REP|Org4_Gene4092#	gi|15673819|gi|15673819_K02035	38.9	243	2.29e-63
ACCESSORY_REP|Org6_Gene3501#	gi|15894823|gi|15894823_K01619	57	242	4.34e-63
ACCESSORY_REP|Org3_Gene1562#	gi|16079554|gi|16079554_K02040	51.8	242	6.56e-63
ACCESSORY_REP|Org2_Gene3182#	gi|15673747|gi|15673747_K02115	43.8	242	6.16e-63
ACCESSORY_REP|Org5_Gene3674#	gi|16078647|gi|16078647_K07030	43.4	242	5.46e-63
ACCESSORY_REP|Org3_Gene1896#	gi|15674162|gi|15674162_NA	31.5	242	1.57e-62
ACCESSORY_REP|Org5_Gene2491#	gi|15672604|gi|15672604_K00033	72.5	241	5.06e-63
ACCESSORY_REP|Org3_Gene171#	gi|15673050|gi|15673050_K00762	58.5	241	8.98e-63
ACCESSORY_REP|Org4_Gene777#	gi|15672264|gi|15672264_K05823	56.3	241	9.67e-63
ACCESSORY_REP|Org1_Gene1255#	gi|15674026|gi|15674026_K00158	55.3	241	9.45e-63
ACCESSORY_REP|Org4_Gene723#	gi|16079395|gi|16079395_K01586	55.1	241	8.89e-63
ACCESSORY_REP|Org4_Gene4027#	gi|15672211|gi|15672211_NA	46.3	241	8.07e-63
ACCESSORY_REP|Org1_Gene834#	gi|16078229|gi|16078229_K03455	41.8	241	1.07e-62
ACCESSORY_REP|Org6_Gene2779#	gi|15673330|gi|15673330_NA	40.4	241	1.01e-62
ACCESSORY_REP|Org3_Gene972#	gi|15677785|gi|15677785_NA	91.9	240	1.9e-62
ACCESSORY_REP|Org3_Gene4019#	gi|15671988|gi|15671988_K06942	79.1	240	1.65e-62
ACCESSORY_REP|Org4_Gene1148#	gi|29349929|gi|29349929_NA	66.7	240	1.51e-62
ACCESSORY_REP|Org2_Gene2135#	gi|16078507|gi|16078507_NA	55.3	240	1.19e-62
ACCESSORY_REP|Org6_Gene3459#	gi|16080393|gi|16080393_NA	51.3	240	1.35e-62
ACCESSORY_REP|Org6_Gene919#	gi|15672261|gi|15672261_K16785	45.2	240	1.51e-62
ACCESSORY_REP|Org2_Gene1905#	gi|15672368|gi|15672368_K03693	43.4	240	2.91e-62
ACCESSORY_REP|Org5_Gene435#	gi|255767083|gi|255767083_K00016	52.2	239	3.12e-62
ACCESSORY_REP|Org2_Gene2639#	gi|15672986|gi|15672986_NA	33	239	5.65e-62
ACCESSORY_REP|Org3_Gene3947#	gi|16077499|gi|16077499_NA	59.2	238	7.38e-62
ACCESSORY_REP|Org4_Gene4651#	gi|15672829|gi|15672829_K05847	54	238	5.61e-62
ACCESSORY_REP|Org6_Gene1846#	gi|15672757|gi|15672757_K09458	51.2	238	5.23e-62
ACCESSORY_REP|Org3_Gene2366#	gi|15672077|gi|15672077_NA	49.6	238	5.4e-62
ACCESSORY_REP|Org2_Gene1477#	gi|15672891|gi|15672891_NA	46	238	9.28e-62
ACCESSORY_REP|Org4_Gene2565#	gi|15673141|gi|15673141_K00003	40.6	238	6.19e-62
ACCESSORY_REP|Org1_Gene1351#	gi|90111522|gi|90111522_K01581	40.4	238	1.07e-61
ACCESSORY_REP|Org3_Gene4695#	gi|15673507|gi|15673507_K03695	56.7	237	9.64e-62
ACCESSORY_REP|Org3_Gene4226#	gi|255767684|gi|255767684_NA	52.7	237	1.12e-61
ACCESSORY_REP|Org3_Gene3016#	gi|15894790|gi|15894790_K02598	52.7	237	1.07e-61
ACCESSORY_REP|Org1_Gene162#	gi|15674020|gi|15674020_K01887	60.9	236	2.04e-61
ACCESSORY_REP|Org6_Gene1444#	gi|15673906|gi|15673906_K01783	57.2	236	2.31e-61
ACCESSORY_REP|Org2_Gene2328#	gi|15672039|gi|15672039_K00841	45.7	236	3.85e-61
ACCESSORY_REP|Org5_Gene1262#	gi|16128366|gi|16128366_K01921	39.9	236	4.21e-61
ACCESSORY_REP|Org3_Gene2123#	gi|16078080|gi|16078080_K01421	35.7	236	3.02e-61
ACCESSORY_REP|Org4_Gene3160#	gi|15672539|gi|15672539_K03697	66.7	235	4.1e-61
ACCESSORY_REP|Org4_Gene1610#	gi|255767787|gi|255767787_K03628	57.5	235	6.31e-61
ACCESSORY_REP|Org1_Gene3633#	gi|16079798|gi|16079798_K10040	54.8	235	3.85e-61
ACCESSORY_REP|Org1_Gene1352#	gi|16077069|gi|16077069_K02313	49	235	4.77e-61
ACCESSORY_REP|Org6_Gene3490#	gi|15672061|gi|15672061_K06148	47.9	235	4.81e-61
ACCESSORY_REP|Org5_Gene1053#	gi|16078226|gi|16078226_K00858	45.2	235	8.35e-61
ACCESSORY_REP|Org5_Gene7#	gi|16080532|gi|16080532_K00384	40.7	235	1.01e-60
ACCESSORY_REP|Org3_Gene3007#	gi|255767764|gi|255767764_K01534	57.1	234	1.11e-60
ACCESSORY_REP|Org4_Gene2548#	gi|16078824|gi|16078824_K00854	54.8	234	8.89e-61
ACCESSORY_REP|Org6_Gene2287#	gi|15674136|gi|15674136_K07404	46.1	234	1.01e-60
ACCESSORY_REP|Org2_Gene1711#	gi|15672097|gi|15672097_K03070	43.9	234	1.37e-60
ACCESSORY_REP|Org1_Gene2884#	gi|15894686|gi|15894686_K02757	43.4	234	1.64e-60
ACCESSORY_REP|Org4_Gene3236#	gi|16080150|gi|16080150_K00700	40.1	234	1.11e-60
ACCESSORY_REP|Org1_Gene811#	gi|15672326|gi|15672326_K15580	33.7	234	1.99e-60
ACCESSORY_REP|Org4_Gene1992#	gi|255767111|gi|255767111_K10010	51.5	233	1.69e-60
ACCESSORY_REP|Org1_Gene184#	gi|16132125|gi|16132125_K02775	37.4	233	2.34e-60
ACCESSORY_REP|Org5_Gene2338#	gi|4557367|gi|4557367_K01372	35.9	233	2.84e-60
ACCESSORY_REP|Org3_Gene1716#	gi|255767242|gi|255767242_K16899	28.8	233	4.56e-60
ACCESSORY_REP|Org2_Gene1365#	gi|15673667|gi|15673667_K15772	69.8	232	2.49e-60
ACCESSORY_REP|Org3_Gene3277#	gi|15673799|gi|15673799_NA	66.7	232	2.4e-60
ACCESSORY_REP|Org6_Gene1501#	gi|15672301|gi|15672301_K02073	44	232	5.68e-60
ACCESSORY_REP|Org5_Gene3059#	gi|15672260|gi|15672260_K16787	43.1	232	5.78e-60
ACCESSORY_REP|Org4_Gene1974#	gi|16077310|gi|16077310_K00547	40	232	6.1e-60
ACCESSORY_REP|Org6_Gene1134#	gi|50812295|gi|50812295_K01224	39.1	232	7.58e-60
ACCESSORY_REP|Org3_Gene2454#	gi|574739634|gi|574739634_NA	50.4	231	6.5e-60
ACCESSORY_REP|Org4_Gene37#	gi|16078637|gi|16078637_K03500	44.9	231	1.21e-59
ACCESSORY_REP|Org3_Gene450#	gi|16078637|gi|16078637_K03500	44.8	231	9.44e-60
ACCESSORY_REP|Org2_Gene3559#	gi|16079555|gi|16079555_NA	44.5	231	1.36e-59
ACCESSORY_REP|Org5_Gene1821#	gi|16079477|gi|16079477_NA	40.4	231	1.07e-59
ACCESSORY_REP|Org2_Gene2571#	gi|15672389|gi|15672389_K01823	37.8	231	1.52e-59
ACCESSORY_REP|Org1_Gene2827#	gi|15673814|gi|15673814_K03722	35.1	231	1.58e-59
ACCESSORY_REP|Org4_Gene3506#	gi|29348540|gi|29348540_K07407	30.3	231	1.63e-59
ACCESSORY_REP|Org4_Gene3859#	gi|255767349|gi|255767349_K02563	49.8	230	1.35e-59
ACCESSORY_REP|Org6_Gene3833#	gi|15605862|gi|15605862_K14652	47.9	230	1.49e-59
ACCESSORY_REP|Org5_Gene649#	gi|15673989|gi|15673989_K00243	44.6	230	2.92e-59
ACCESSORY_REP|Org6_Gene3457#	gi|15673979|gi|15673979_K01126	37.3	230	2.94e-59
ACCESSORY_REP|Org2_Gene3544#	gi|16077869|gi|16077869_K03215	35.6	230	3.57e-59
ACCESSORY_REP|Org1_Gene1835#	gi|16077632|gi|16077632_K06994	31.7	230	3.86e-59
ACCESSORY_REP|Org4_Gene599#	gi|16078616|gi|16078616_K01955	76.9	229	2.7e-59
ACCESSORY_REP|Org4_Gene463#	gi|15673349|gi|15673349_K09765	69.1	229	2.04e-59
ACCESSORY_REP|Org4_Gene2405#	gi|15673491|gi|15673491_K01805	61.8	229	2.48e-59
ACCESSORY_REP|Org3_Gene4618#	gi|15673543|gi|15673543_K00215	50.9	229	2.87e-59
ACCESSORY_REP|Org5_Gene2492#	gi|16129970|gi|16129970_K00033	69.6	228	5.76e-59
ACCESSORY_REP|Org1_Gene2436#	gi|15895598|gi|15895598_K01790	58.1	228	7.45e-59
ACCESSORY_REP|Org6_Gene1944#	gi|16079395|gi|16079395_K01586	55	228	6.17e-59
ACCESSORY_REP|Org1_Gene3510#	gi|15672830|gi|15672830_K05846	54.6	228	5.32e-59
ACCESSORY_REP|Org3_Gene2637#	gi|15672722|gi|15672722_K00928	53.5	228	4.59e-59
ACCESSORY_REP|Org1_Gene3635#	gi|16079797|gi|16079797_K10039	51.6	228	8.24e-59
ACCESSORY_REP|Org5_Gene3070#	gi|16077730|gi|16077730_K01972	50.2	228	7.07e-59
ACCESSORY_REP|Org6_Gene2493#	gi|15672479|gi|15672479_K11068	48.1	228	4.74e-59
ACCESSORY_REP|Org1_Gene2270#	gi|16079801|gi|16079801_K03581	44.4	228	5.7e-59
ACCESSORY_REP|Org3_Gene3905#	gi|29346531|gi|29346531_K06889	43.3	228	8.29e-59
ACCESSORY_REP|Org1_Gene1251#	gi|15672111|gi|15672111_K03217	43.3	228	6.14e-59
ACCESSORY_REP|Org4_Gene1123#	gi|15807012|gi|15807012_NA	43	228	6.67e-59
ACCESSORY_REP|Org3_Gene4496#	gi|255767574|gi|255767574_K02316	36.4	228	7.74e-59
ACCESSORY_REP|Org4_Gene4424#	gi|15894620|gi|15894620_K01786	64.4	227	1.23e-58
ACCESSORY_REP|Org6_Gene1994#	gi|15672264|gi|15672264_K05823	56.3	227	1.04e-58
ACCESSORY_REP|Org5_Gene2300#	gi|15672696|gi|15672696_NA	40	227	1.64e-58
ACCESSORY_REP|Org6_Gene3718#	gi|15672693|gi|15672693_K18104	71.4	226	2.26e-58
ACCESSORY_REP|Org6_Gene2670#	gi|16077499|gi|16077499_NA	47.9	226	2.64e-58
ACCESSORY_REP|Org1_Gene547#	gi|15895802|gi|15895802_K16264	40.3	226	2.48e-58
ACCESSORY_REP|Org4_Gene1136#	gi|15672937|gi|15672937_K10254	31.5	226	4.75e-58
ACCESSORY_REP|Org4_Gene959#	gi|16079568|gi|16079568_K01151	60.8	225	4.85e-58
ACCESSORY_REP|Org1_Gene3454#	gi|15673160|gi|15673160_K03215	55.2	225	6.53e-58
ACCESSORY_REP|Org5_Gene3169#	gi|16079799|gi|16079799_K10040	54.7	225	6.95e-58
ACCESSORY_REP|Org4_Gene1183#	gi|15673495|gi|15673495_K01945	54	225	7.4e-58
ACCESSORY_REP|Org3_Gene3261#	gi|15672260|gi|15672260_K16787	53.8	225	4.6e-58
ACCESSORY_REP|Org3_Gene1090#	gi|16079794|gi|16079794_K01872	50	225	7.49e-58
ACCESSORY_REP|Org1_Gene262#	gi|29347683|gi|29347683_K07056	49.1	225	4.58e-58
ACCESSORY_REP|Org2_Gene2025#	gi|15673255|gi|15673255_K06147	46.9	225	7.75e-58
ACCESSORY_REP|Org2_Gene644#	gi|15672696|gi|15672696_NA	46.1	225	4.41e-58
ACCESSORY_REP|Org3_Gene1626#	gi|255767243|gi|255767243_K16898	45.7	225	9.19e-58
ACCESSORY_REP|Org6_Gene246#	gi|15672749|gi|15672749_K02519	45	225	4.97e-58
ACCESSORY_REP|Org1_Gene1288#	gi|16078462|gi|16078462_NA	39.9	225	1.1e-57
ACCESSORY_REP|Org3_Gene1240#	gi|15672254|gi|15672254_NA	37.7	225	1.01e-57
ACCESSORY_REP|Org2_Gene1337#	gi|15672287|gi|15672287_K01256	36.2	225	1.14e-57
ACCESSORY_REP|Org3_Gene1661#	gi|15896217|gi|15896217_K02788	63.3	224	9.88e-58
ACCESSORY_REP|Org5_Gene2553#	gi|15674160|gi|15674160_NA	49.8	224	1.3e-57
ACCESSORY_REP|Org4_Gene1814#	gi|15673304|gi|15673304_K03547	34.5	224	1.85e-57
ACCESSORY_REP|Org3_Gene2867#	gi|15672880|gi|15672880_K03366	85.6	223	9.99e-58
ACCESSORY_REP|Org3_Gene2158#	gi|161353786|gi|161353786_K13953	69.8	223	2.18e-57
ACCESSORY_REP|Org5_Gene2785#	gi|15672821|gi|15672821_K00757	64	223	2.18e-57
ACCESSORY_REP|Org4_Gene4717#	gi|255767764|gi|255767764_K01534	60.1	223	1.46e-57
ACCESSORY_REP|Org3_Gene326#	gi|15895059|gi|15895059_K11102	56.8	223	1.8e-57
ACCESSORY_REP|Org2_Gene943#	gi|15673469|gi|15673469_K00847	48.7	223	2.2e-57
ACCESSORY_REP|Org5_Gene2197#	gi|15672669|gi|15672669_K03424	48.2	223	2.76e-57
ACCESSORY_REP|Org6_Gene3336#	gi|255767743|gi|255767743_NA	39.6	223	3.43e-57
ACCESSORY_REP|Org5_Gene648#	gi|255767509|gi|255767509_K04763	39.1	223	3.48e-57
ACCESSORY_REP|Org5_Gene299#	gi|hmm48012053|gi|hmm48012053_K05546	37.5	223	3.6e-57
ACCESSORY_REP|Org5_Gene2039#	gi|255767525|gi|255767525_K08153	36	223	3e-57
ACCESSORY_REP|Org4_Gene1128#	gi|15674020|gi|15674020_K01887	63.3	222	2.84e-57
ACCESSORY_REP|Org1_Gene710#	gi|16080516|gi|16080516_NA	55	222	4.4e-57
ACCESSORY_REP|Org5_Gene998#	gi|16078848|gi|16078848_K01356	54.6	222	3.31e-57
ACCESSORY_REP|Org1_Gene3265#	gi|15673820|gi|15673820_K02034	48.3	222	3.4e-57
ACCESSORY_REP|Org2_Gene2105#	gi|15893818|gi|15893818_K19350	45.1	222	5.15e-57
ACCESSORY_REP|Org2_Gene3260#	gi|90111184|gi|90111184_NA	43.3	222	5.44e-57
ACCESSORY_REP|Org6_Gene1702#	gi|16078522|gi|16078522_K00161	53.7	221	6.32e-57
ACCESSORY_REP|Org3_Gene2041#	gi|15673470|gi|15673470_NA	51.4	221	1.11e-56
ACCESSORY_REP|Org5_Gene1036#	gi|16078500|gi|16078500_K02003	50.7	221	6.45e-57
ACCESSORY_REP|Org6_Gene1945#	gi|16077447|gi|16077447_K00928	50.5	221	5.96e-57
ACCESSORY_REP|Org2_Gene2269#	gi|15673327|gi|15673327_K01591	48.3	221	6.37e-57
ACCESSORY_REP|Org2_Gene3130#	gi|255767349|gi|255767349_K02563	45.6	221	8.57e-57
ACCESSORY_REP|Org4_Gene65#	gi|15672795|gi|15672795_K03110	44	221	1.1e-56
ACCESSORY_REP|Org6_Gene1951#	gi|16080601|gi|16080601_NA	43.4	221	2.33e-56
ACCESSORY_REP|Org5_Gene3295#	gi|15673643|gi|15673643_NA	39.3	221	1.2e-56
ACCESSORY_REP|Org1_Gene2830#	gi|255767243|gi|255767243_K16898	37.2	221	1.42e-56
ACCESSORY_REP|Org4_Gene4121#	gi|16078570|gi|16078570_NA	34.2	221	1.82e-56
ACCESSORY_REP|Org1_Gene3496#	gi|15672061|gi|15672061_K06148	52.5	220	2.07e-56
ACCESSORY_REP|Org6_Gene736#	gi|16129569|gi|16129569_K01679	49.2	220	2.46e-56
ACCESSORY_REP|Org5_Gene699#	gi|15673276|gi|15673276_K14540	45.9	220	1.84e-56
ACCESSORY_REP|Org1_Gene2673#	gi|15673239|gi|15673239_K01531	44.5	220	2.86e-56
ACCESSORY_REP|Org4_Gene2324#	gi|15673057|gi|15673057_K07024	43.9	220	2.22e-56
ACCESSORY_REP|Org4_Gene3398#	gi|16131620|gi|16131620_K00852	42.6	220	2.34e-56
ACCESSORY_REP|Org6_Gene27#	gi|15674237|gi|15674237_K02004	34.5	220	3.65e-56
ACCESSORY_REP|Org6_Gene632#	gi|15895980|gi|15895980_K01439	31.9	220	2.53e-56
ACCESSORY_REP|Org4_Gene2294#	gi|15894734|gi|15894734_NA	61.5	219	2.53e-56
ACCESSORY_REP|Org4_Gene661#	gi|16079395|gi|16079395_K01586	61.4	219	2.35e-56
ACCESSORY_REP|Org5_Gene1546#	gi|255767047|gi|255767047_K18672	58.9	219	2.61e-56
ACCESSORY_REP|Org3_Gene3564#	gi|15673662|gi|15673662_K00661	51.8	219	3.51e-56
ACCESSORY_REP|Org3_Gene2713#	gi|15673142|gi|15673142_K00872	50.2	219	2.91e-56
ACCESSORY_REP|Org5_Gene301#	gi|15672760|gi|15672760_K01961	65.4	218	7.1e-56
ACCESSORY_REP|Org6_Gene2769#	gi|15672537|gi|15672537_K02445	62.4	218	5.15e-56
ACCESSORY_REP|Org6_Gene2328#	gi|15673540|gi|15673540_K08659	60.9	218	6.73e-56
ACCESSORY_REP|Org1_Gene1437#	gi|16080902|gi|16080902_K03739	58.4	218	7.44e-56
ACCESSORY_REP|Org2_Gene1573#	gi|16077452|gi|16077452_NA	53.8	218	4.66e-56
ACCESSORY_REP|Org6_Gene3070#	gi|15672826|gi|15672826_K01775	50.5	218	6.05e-56
ACCESSORY_REP|Org2_Gene3253#	gi|16080414|gi|16080414_K12573	49.8	218	9.35e-56
ACCESSORY_REP|Org3_Gene1055#	gi|15896940|gi|15896940_K03466	45.9	218	9.12e-56
ACCESSORY_REP|Org3_Gene715#	gi|15673554|gi|15673554_K01641	45.3	218	7.64e-56
ACCESSORY_REP|Org3_Gene4617#	gi|15673602|gi|15673602_K01714	45	218	1.12e-55
ACCESSORY_REP|Org2_Gene2503#	gi|15895945|gi|15895945_K03654	42.4	218	6.45e-56
ACCESSORY_REP|Org1_Gene1398#	gi|15673646|gi|15673646_NA	36.3	218	1.41e-55
ACCESSORY_REP|Org3_Gene1686#	gi|16080618|gi|16080618_NA	36	218	1.47e-55
ACCESSORY_REP|Org6_Gene41#	gi|16080087|gi|16080087_NA	34	218	1.52e-55
ACCESSORY_REP|Org5_Gene2649#	gi|16081151|gi|16081151_K03497	54	217	1.49e-55
ACCESSORY_REP|Org6_Gene1688#	gi|15673245|gi|15673245_K00941	47.5	217	1.65e-55
ACCESSORY_REP|Org6_Gene2653#	gi|15673320|gi|15673320_K00057	46.6	217	1.31e-55
ACCESSORY_REP|Org4_Gene3661#	gi|15896940|gi|15896940_K03466	46.1	217	1.8e-55
ACCESSORY_REP|Org2_Gene2697#	gi|15672632|gi|15672632_K01153	36.6	217	1.97e-55
ACCESSORY_REP|Org5_Gene1566#	gi|15672537|gi|15672537_K02445	55.9	216	3.09e-55
ACCESSORY_REP|Org4_Gene2708#	gi|29345700|gi|29345700_K12308	46.7	216	3.57e-55
ACCESSORY_REP|Org2_Gene190#	gi|15674120|gi|15674120_K19002	46.2	216	3.41e-55
ACCESSORY_REP|Org3_Gene4254#	gi|16132170|gi|16132170_K03427	46	216	2.16e-55
ACCESSORY_REP|Org4_Gene1337#	gi|15672346|gi|15672346_K06180	41.6	216	4.09e-55
ACCESSORY_REP|Org6_Gene3098#	gi|16081006|gi|16081006_K07024	41.1	216	4.06e-55
ACCESSORY_REP|Org2_Gene2950#	gi|15895582|gi|15895582_K00067	39.3	216	2.86e-55
ACCESSORY_REP|Org5_Gene3162#	gi|15677129|gi|15677129_K01156	30.3	216	6.17e-55
ACCESSORY_REP|Org3_Gene3262#	gi|15672261|gi|15672261_K16785	57.7	215	7.62e-55
ACCESSORY_REP|Org4_Gene4623#	gi|16081061|gi|16081061_K03386	54	215	4.74e-55
ACCESSORY_REP|Org6_Gene1940#	gi|15896804|gi|15896804_K01961	53.6	215	5.9e-55
ACCESSORY_REP|Org2_Gene3713#	gi|15673193|gi|15673193_K00897	50.2	215	6.63e-55
ACCESSORY_REP|Org1_Gene110#	gi|15672234|gi|15672234_K08659	45.9	215	5.89e-55
ACCESSORY_REP|Org2_Gene188#	gi|15672061|gi|15672061_K06148	43.3	215	7.95e-55
ACCESSORY_REP|Org2_Gene1288#	gi|16078504|gi|16078504_K02770	40.6	215	8.98e-55
ACCESSORY_REP|Org2_Gene3187#	gi|15672079|gi|15672079_K07478	76.2	214	6.23e-55
ACCESSORY_REP|Org4_Gene3590#	gi|255767220|gi|255767220_K19223	47.7	214	2.23e-54
ACCESSORY_REP|Org5_Gene2624#	gi|15672103|gi|15672103_K06889	46.5	214	1.33e-54
ACCESSORY_REP|Org2_Gene3617#	gi|15674094|gi|15674094_K06180	43.9	214	1.22e-54
ACCESSORY_REP|Org3_Gene386#	gi|16079291|gi|16079291_K10773	48.3	213	1.57e-54
ACCESSORY_REP|Org1_Gene117#	gi|255767624|gi|255767624_NA	47.5	213	2.86e-54
ACCESSORY_REP|Org4_Gene23#	gi|16079555|gi|16079555_NA	35.7	213	3.26e-54
ACCESSORY_REP|Org2_Gene565#	gi|15674162|gi|15674162_NA	27.6	213	1.57e-53
ACCESSORY_REP|Org6_Gene3273#	gi|15673510|gi|15673510_K00764	63.3	212	3.76e-54
ACCESSORY_REP|Org3_Gene4097#	gi|255767164|gi|255767164_K01952	58.2	212	3.07e-54
ACCESSORY_REP|Org3_Gene924#	gi|29349622|gi|29349622_K06889	46	212	4.81e-54
ACCESSORY_REP|Org4_Gene3931#	gi|16079860|gi|16079860_K11754	45.9	212	4.41e-54
ACCESSORY_REP|Org5_Gene80#	gi|16077309|gi|16077309_K16235	61.7	211	8.13e-54
ACCESSORY_REP|Org4_Gene3940#	gi|16079851|gi|16079851_K03609	57.7	211	6.89e-54
ACCESSORY_REP|Org6_Gene3466#	gi|15806958|gi|15806958_K00626	51.9	211	1.04e-53
ACCESSORY_REP|Org2_Gene168#	gi|15672308|gi|15672308_K16785	51.7	211	6.93e-54
ACCESSORY_REP|Org4_Gene3414#	gi|16080057|gi|16080057_K03328	31.8	211	1.43e-53
ACCESSORY_REP|Org5_Gene254#	gi|15672548|gi|15672548_K00208	62.9	210	1.83e-53
ACCESSORY_REP|Org3_Gene822#	gi|16078584|gi|16078584_K01925	52.6	210	1.23e-53
ACCESSORY_REP|Org3_Gene4487#	gi|15673426|gi|15673426_K00867	52.4	210	1.18e-53
ACCESSORY_REP|Org4_Gene2671#	gi|16132061|gi|16132061_K01226	51.6	210	2.08e-53
ACCESSORY_REP|Org3_Gene1773#	gi|15673860|gi|15673860_K01372	47.6	210	1.89e-53
ACCESSORY_REP|Org4_Gene4708#	gi|15676305|gi|15676305_K01838	47.2	210	1.8e-53
ACCESSORY_REP|Org4_Gene615#	gi|15673695|gi|15673695_NA	46.4	210	2.36e-53
ACCESSORY_REP|Org2_Gene335#	gi|16078629|gi|16078629_K01537	44.9	210	2.24e-53
ACCESSORY_REP|Org4_Gene1760#	gi|15674129|gi|15674129_K07497	40.4	210	4.92e-53
ACCESSORY_REP|Org4_Gene362#	gi|397675592|gi|397675592_K07493	35.3	210	2.34e-53
ACCESSORY_REP|Org3_Gene2115#	gi|16078080|gi|16078080_K01421	26.7	210	4.29e-53
ACCESSORY_REP|Org3_Gene1551#	gi|15672169|gi|15672169_K04759	68.1	209	2.03e-53
ACCESSORY_REP|Org3_Gene2853#	gi|16077309|gi|16077309_K16235	59.9	209	3.25e-53
ACCESSORY_REP|Org6_Gene1242#	gi|15673978|gi|15673978_K01990	56.4	209	2.56e-53
ACCESSORY_REP|Org5_Gene1931#	gi|15673166|gi|15673166_K01652	53.6	209	2.81e-53
ACCESSORY_REP|Org2_Gene1150#	gi|15673317|gi|15673317_K01443	51.8	209	2.76e-53
ACCESSORY_REP|Org2_Gene1083#	gi|15672284|gi|15672284_K02042	46.2	209	3.59e-53
ACCESSORY_REP|Org2_Gene2201#	gi|16079415|gi|16079415_K01424	40.2	209	3.87e-53
ACCESSORY_REP|Org5_Gene3560#	gi|16077336|gi|16077336_K18926	39.4	209	3.93e-53
ACCESSORY_REP|Org4_Gene4238#	gi|255767804|gi|255767804_K01193	38.2	209	4.29e-53
ACCESSORY_REP|Org3_Gene2299#	gi|15671992|gi|15671992_K02003	48.3	208	5.06e-53
ACCESSORY_REP|Org5_Gene1528#	gi|15674089|gi|15674089_NA	42.2	208	8.56e-53
ACCESSORY_REP|Org4_Gene2152#	gi|16080935|gi|16080935_NA	40.8	208	6.29e-53
ACCESSORY_REP|Org6_Gene1748#	gi|29347390|gi|29347390_NA	34.9	208	1.04e-52
ACCESSORY_REP|Org3_Gene1986#	gi|16132125|gi|16132125_K02775	31.4	208	1.53e-52
ACCESSORY_REP|Org3_Gene2852#	gi|16077309|gi|16077309_K16235	65.4	207	1.06e-52
ACCESSORY_REP|Org5_Gene2755#	gi|255767736|gi|255767736_K00384	55.1	207	9.94e-53
ACCESSORY_REP|Org4_Gene1800#	gi|145698314|gi|145698314_K00865	53.3	207	1.49e-52
ACCESSORY_REP|Org3_Gene1195#	gi|15673088|gi|15673088_K01928	48.8	207	1.12e-52
ACCESSORY_REP|Org3_Gene1183#	gi|15673158|gi|15673158_NA	48.5	207	1.29e-52
ACCESSORY_REP|Org3_Gene4563#	gi|16079572|gi|16079572_NA	46.2	207	1.6e-52
ACCESSORY_REP|Org1_Gene1578#	gi|16129016|gi|16129016_K08161	41.3	207	1.38e-52
ACCESSORY_REP|Org5_Gene1152#	gi|16079910|gi|16079910_K07456	38.4	207	1.99e-52
ACCESSORY_REP|Org5_Gene3807#	gi|16080466|gi|16080466_K12308	37.7	207	1.35e-52
ACCESSORY_REP|Org3_Gene172#	gi|16080618|gi|16080618_NA	36	207	2.01e-52
ACCESSORY_REP|Org5_Gene2580#	gi|16080470|gi|16080470_K02529	34.3	207	2.28e-52
ACCESSORY_REP|Org3_Gene3192#	gi|15672624|gi|15672624_K03696	79	206	1.78e-52
ACCESSORY_REP|Org4_Gene1593#	gi|15672882|gi|15672882_K00027	51.9	206	1.69e-52
ACCESSORY_REP|Org4_Gene229#	gi|15893516|gi|15893516_NA	40	206	2.71e-52
ACCESSORY_REP|Org2_Gene994#	gi|15894821|gi|15894821_K03778	36.6	206	3.04e-52
ACCESSORY_REP|Org6_Gene3368#	gi|15893855|gi|15893855_NA	35.4	206	5.77e-52
ACCESSORY_REP|Org1_Gene3298#	gi|15672306|gi|15672306_K16924	52.7	205	6.34e-52
ACCESSORY_REP|Org5_Gene3159#	gi|15672402|gi|15672402_K07029	44.9	205	5.72e-52
ACCESSORY_REP|Org1_Gene1917#	gi|16080943|gi|16080943_K01258	42.5	205	4.74e-52
ACCESSORY_REP|Org4_Gene1221#	gi|16080448|gi|16080448_K05311	40.9	205	7.09e-52
ACCESSORY_REP|Org1_Gene950#	gi|15673785|gi|15673785_K07386	35.5	205	1.06e-51
ACCESSORY_REP|Org5_Gene2754#	gi|15672864|gi|15672864_K01421	33.1	205	7.9e-52
ACCESSORY_REP|Org2_Gene2490#	gi|16078616|gi|16078616_K01955	33	205	8.79e-52
ACCESSORY_REP|Org6_Gene521#	gi|16078080|gi|16078080_K01421	30.1	205	1.33e-51
ACCESSORY_REP|Org1_Gene2567#	gi|16079435|gi|16079435_K07124	42.5	204	1.18e-51
ACCESSORY_REP|Org3_Gene1209#	gi|16080470|gi|16080470_K02529	37.7	204	1.38e-51
ACCESSORY_REP|Org2_Gene2092#	gi|15672305|gi|15672305_K02072	68.7	203	1.14e-51
ACCESSORY_REP|Org6_Gene1826#	gi|255767790|gi|255767790_K00370	59.6	203	1.86e-51
ACCESSORY_REP|Org2_Gene2162#	gi|15672614|gi|15672614_K07462	51	203	2.64e-51
ACCESSORY_REP|Org5_Gene2557#	gi|15673734|gi|15673734_K01736	50.2	203	2.06e-51
ACCESSORY_REP|Org4_Gene4499#	gi|383321694|gi|383321694_K01990	45.9	203	2.75e-51
ACCESSORY_REP|Org5_Gene219#	gi|15895260|gi|15895260_K02015	43.2	203	3.22e-51
ACCESSORY_REP|Org2_Gene989#	gi|15673106|gi|15673106_K00244	41.2	203	4.29e-51
ACCESSORY_REP|Org5_Gene3809#	gi|16080466|gi|16080466_K12308	38.8	203	1.95e-51
ACCESSORY_REP|Org2_Gene1306#	gi|15674031|gi|15674031_K01281	34.9	203	2.9e-51
ACCESSORY_REP|Org1_Gene1707#	gi|16081148|gi|16081148_K03497	58.9	202	3.8e-51
ACCESSORY_REP|Org4_Gene3100#	gi|15672307|gi|15672307_K16787	55.9	202	4.2e-51
ACCESSORY_REP|Org6_Gene2337#	gi|15673272|gi|15673272_K01580	60.7	201	4.35e-51
ACCESSORY_REP|Org4_Gene1978#	gi|15644737|gi|15644737_K01738	58.6	201	5.4e-51
ACCESSORY_REP|Org4_Gene3319#	gi|15606119|gi|15606119_K00700	54.3	201	1.01e-50
ACCESSORY_REP|Org5_Gene2485#	gi|15672695|gi|15672695_NA	53.7	201	5.81e-51
ACCESSORY_REP|Org2_Gene1839#	gi|16079794|gi|16079794_K01872	45.7	201	1.15e-50
ACCESSORY_REP|Org4_Gene2596#	gi|15673897|gi|15673897_NA	45.3	201	7.52e-51
ACCESSORY_REP|Org3_Gene2445#	gi|16080890|gi|16080890_K02761	40.5	201	7.49e-51
ACCESSORY_REP|Org4_Gene2639#	gi|15672346|gi|15672346_K06180	40.4	201	1.09e-50
ACCESSORY_REP|Org5_Gene3804#	gi|15672373|gi|15672373_NA	35.1	201	8.48e-51
ACCESSORY_REP|Org4_Gene1639#	gi|15672107|gi|15672107_K01755	68.9	200	1.56e-50
ACCESSORY_REP|Org1_Gene2576#	gi|16129976|gi|16129976_K01854	60.7	200	9.7e-51
ACCESSORY_REP|Org5_Gene1398#	gi|16128443|gi|16128443_K00661	54.6	200	2.08e-50
ACCESSORY_REP|Org3_Gene1338#	gi|15674189|gi|15674189_K03550	50.5	200	1.74e-50
ACCESSORY_REP|Org1_Gene1690#	gi|15673426|gi|15673426_K00867	37.6	200	3.12e-50
ACCESSORY_REP|Org5_Gene1466#	gi|15673646|gi|15673646_NA	35.4	200	3.9e-50
ACCESSORY_REP|Org1_Gene2141#	gi|255767048|gi|255767048_NA	35	200	5.51e-50
ACCESSORY_REP|Org6_Gene2876#	gi|16079359|gi|16079359_K03654	48.3	199	3.23e-50
ACCESSORY_REP|Org6_Gene1248#	gi|16081029|gi|16081029_K06607	47.7	199	4.01e-50
ACCESSORY_REP|Org2_Gene2470#	gi|15672526|gi|15672526_K03700	47.4	199	2.92e-50
ACCESSORY_REP|Org6_Gene1447#	gi|30023979|gi|30023979_K07030	47.1	199	3.7e-50
ACCESSORY_REP|Org3_Gene3323#	gi|15673664|gi|15673664_NA	46	199	4.16e-50
ACCESSORY_REP|Org2_Gene781#	gi|16077334|gi|16077334_K01304	46	199	3.1e-50
ACCESSORY_REP|Org4_Gene3806#	gi|16080931|gi|16080931_NA	45	199	3.73e-50
ACCESSORY_REP|Org4_Gene39#	gi|16078639|gi|16078639_K01090	44.5	199	3.49e-50
ACCESSORY_REP|Org6_Gene3404#	gi|255767581|gi|255767581_K06217	71.1	198	4.77e-50
ACCESSORY_REP|Org4_Gene4152#	gi|15673822|gi|15673822_K02032	53.8	198	4.3e-50
ACCESSORY_REP|Org1_Gene2337#	gi|16080628|gi|16080628_K05946	42.6	198	7.89e-50
ACCESSORY_REP|Org1_Gene787#	gi|15673659|gi|15673659_K00691	42	198	6.46e-50
ACCESSORY_REP|Org6_Gene3394#	gi|15807699|gi|15807699_K00823	37.7	198	8.95e-50
ACCESSORY_REP|Org3_Gene3043#	gi|16079722|gi|16079722_K03311	35.3	198	1.31e-49
ACCESSORY_REP|Org2_Gene1308#	gi|16080618|gi|16080618_NA	34.8	198	8.38e-50
ACCESSORY_REP|Org5_Gene516#	gi|15607056|gi|15607056_K01955	33.8	198	8.85e-50
ACCESSORY_REP|Org5_Gene2153#	gi|15673646|gi|15673646_NA	33.8	198	1.42e-49
ACCESSORY_REP|Org6_Gene2717#	gi|16077804|gi|16077804_K15738	55.1	197	1.22e-49
ACCESSORY_REP|Org2_Gene3606#	gi|161723236|gi|161723236_K01924	47	197	1.42e-49
ACCESSORY_REP|Org4_Gene4389#	gi|16128327|gi|16128327_K00633	46.8	197	1.12e-49
ACCESSORY_REP|Org4_Gene2065#	gi|16077800|gi|16077800_K01560	45.9	197	1.67e-49
ACCESSORY_REP|Org6_Gene676#	gi|15895802|gi|15895802_K16264	42.3	197	1.34e-49
ACCESSORY_REP|Org4_Gene2377#	gi|29347390|gi|29347390_NA	40.8	197	2.04e-49
ACCESSORY_REP|Org3_Gene3179#	gi|16080509|gi|16080509_K01182	35.9	197	2.23e-49
ACCESSORY_REP|Org1_Gene193#	gi|15672368|gi|15672368_K03693	35.5	197	1.87e-49
ACCESSORY_REP|Org6_Gene54#	gi|15673734|gi|15673734_K01736	54.9	196	2.13e-49
ACCESSORY_REP|Org4_Gene3415#	gi|15674222|gi|15674222_K06183	54	196	3.07e-49
ACCESSORY_REP|Org4_Gene2495#	gi|15676340|gi|15676340_K06901	53.3	196	2.41e-49
ACCESSORY_REP|Org6_Gene119#	gi|255767819|gi|255767819_NA	52.6	196	3.06e-49
ACCESSORY_REP|Org2_Gene1329#	gi|15893677|gi|15893677_K02761	43.1	196	4.08e-49
ACCESSORY_REP|Org4_Gene2787#	gi|16131565|gi|16131565_K07024	39.9	196	2.5e-49
ACCESSORY_REP|Org2_Gene3021#	gi|15673852|gi|15673852_K03590	39.1	196	2.6e-49
ACCESSORY_REP|Org6_Gene630#	gi|365992440|gi|365992440_NA	36.1	196	4.14e-49
ACCESSORY_REP|Org6_Gene1968#	gi|15895882|gi|15895882_K01778	36.1	196	5.3e-49
ACCESSORY_REP|Org4_Gene3586#	gi|16080000|gi|16080000_K00571	33.8	196	4.11e-49
ACCESSORY_REP|Org1_Gene2008#	gi|15673964|gi|15673964_K00965	55.4	195	6.81e-49
ACCESSORY_REP|Org2_Gene1870#	gi|15672835|gi|15672835_K01491	55.1	195	6.39e-49
ACCESSORY_REP|Org1_Gene197#	gi|15672824|gi|15672824_K01439	49.2	195	5.13e-49
ACCESSORY_REP|Org4_Gene1170#	gi|15672372|gi|15672372_K06878	48.8	195	4.33e-49
ACCESSORY_REP|Org5_Gene951#	gi|15672968|gi|15672968_NA	44.5	195	6.44e-49
ACCESSORY_REP|Org5_Gene2977#	gi|15672881|gi|15672881_K19350	41.5	195	9.05e-49
ACCESSORY_REP|Org6_Gene3251#	gi|16080398|gi|16080398_K03657	38.6	195	1.01e-48
ACCESSORY_REP|Org4_Gene3250#	gi|383322230|gi|383322230_NA	37.3	195	6.22e-49
ACCESSORY_REP|Org2_Gene3507#	gi|16079950|gi|16079950_K11144	35	195	1.02e-48
ACCESSORY_REP|Org6_Gene2464#	gi|15674027|gi|15674027_NA	33	195	7.53e-49
ACCESSORY_REP|Org4_Gene1764#	gi|16078522|gi|16078522_K00161	53.8	194	1.03e-48
ACCESSORY_REP|Org5_Gene764#	gi|15672880|gi|15672880_K03366	41.9	194	1.58e-48
ACCESSORY_REP|Org2_Gene3084#	gi|15673521|gi|15673521_NA	39.9	194	1.44e-48
ACCESSORY_REP|Org5_Gene1067#	gi|16080000|gi|16080000_K00571	39.6	194	1.16e-48
ACCESSORY_REP|Org4_Gene4419#	gi|16078229|gi|16078229_K03455	32.5	194	2.07e-48
ACCESSORY_REP|Org6_Gene2846#	gi|15644736|gi|15644736_K01760	62.9	193	1.28e-48
ACCESSORY_REP|Org3_Gene3636#	gi|15672107|gi|15672107_K01755	58.8	193	1.79e-48
ACCESSORY_REP|Org2_Gene2806#	gi|15673989|gi|15673989_K00243	48.5	193	2.01e-48
ACCESSORY_REP|Org5_Gene154#	gi|16080678|gi|16080678_NA	47.3	193	3.37e-48
ACCESSORY_REP|Org2_Gene1044#	gi|15895001|gi|15895001_K06973	45.2	193	1.94e-48
ACCESSORY_REP|Org5_Gene3659#	gi|16078633|gi|16078633_K13038	43.8	193	3.48e-48
ACCESSORY_REP|Org1_Gene2127#	gi|15673057|gi|15673057_K07024	39	193	2.13e-48
ACCESSORY_REP|Org1_Gene1439#	gi|15673240|gi|15673240_K03740	36.2	193	3.32e-48
ACCESSORY_REP|Org6_Gene2300#	gi|15674105|gi|15674105_K02243	36	193	3.36e-48
ACCESSORY_REP|Org2_Gene2207#	gi|255767585|gi|255767585_K02687	36	193	2.49e-48
ACCESSORY_REP|Org6_Gene1520#	gi|255767364|gi|255767364_K03529	30.3	193	3.35e-48
ACCESSORY_REP|Org5_Gene2892#	gi|90111247|gi|90111247_K00690	29.2	193	4.76e-48
ACCESSORY_REP|Org6_Gene2103#	gi|15673131|gi|15673131_K03216	62.3	192	2.59e-48
ACCESSORY_REP|Org6_Gene1855#	gi|15896768|gi|15896768_K07491	59.2	192	2.76e-48
ACCESSORY_REP|Org6_Gene483#	gi|15672674|gi|15672674_K02356	51.9	192	3.26e-48
ACCESSORY_REP|Org4_Gene4340#	gi|15673664|gi|15673664_NA	44.7	192	4.97e-48
ACCESSORY_REP|Org6_Gene2442#	gi|16080740|gi|16080740_K02108	43.6	192	5.4e-48
ACCESSORY_REP|Org4_Gene3557#	gi|50812277|gi|50812277_K03551	70.2	191	8.3e-48
ACCESSORY_REP|Org2_Gene2753#	gi|15672693|gi|15672693_K18104	66	191	7.79e-48
ACCESSORY_REP|Org4_Gene1081#	gi|15673494|gi|15673494_K01588	61.4	191	6.36e-48
ACCESSORY_REP|Org5_Gene3484#	gi|16079952|gi|16079952_K07738	55.3	191	7.99e-48
ACCESSORY_REP|Org3_Gene4052#	gi|15672471|gi|15672471_NA	53.9	191	7.73e-48
ACCESSORY_REP|Org6_Gene288#	gi|397673878|gi|397673878_K00038	43	191	9.85e-48
ACCESSORY_REP|Org2_Gene2686#	gi|15805614|gi|15805614_K07448	38	191	1.6e-47
ACCESSORY_REP|Org2_Gene693#	gi|16080860|gi|16080860_K14647	33.5	191	1.52e-47
ACCESSORY_REP|Org4_Gene3432#	gi|16079824|gi|16079824_K00773	75	190	7.76e-48
ACCESSORY_REP|Org1_Gene1537#	gi|15672093|gi|15672093_K03294	48.3	190	1.84e-47
ACCESSORY_REP|Org6_Gene615#	gi|15674123|gi|15674123_NA	47.4	190	1.43e-47
ACCESSORY_REP|Org4_Gene1973#	gi|16079439|gi|16079439_K00354	41.9	190	1.59e-47
ACCESSORY_REP|Org6_Gene1486#	gi|15672700|gi|15672700_NA	40.8	190	2.97e-47
ACCESSORY_REP|Org2_Gene1181#	gi|15672283|gi|15672283_K02042	38.6	190	2.39e-47
ACCESSORY_REP|Org1_Gene2606#	gi|15672480|gi|15672480_NA	37.5	190	3.25e-47
ACCESSORY_REP|Org4_Gene3048#	gi|15896079|gi|15896079_K17677	32.9	190	2.78e-47
ACCESSORY_REP|Org4_Gene3052#	gi|15672202|gi|15672202_K00088	66.9	189	2.07e-47
ACCESSORY_REP|Org2_Gene1338#	gi|15672801|gi|15672801_K01223	66.4	189	2.86e-47
ACCESSORY_REP|Org1_Gene1699#	gi|15672700|gi|15672700_NA	53.6	189	3.29e-47
ACCESSORY_REP|Org1_Gene3010#	gi|15673050|gi|15673050_K00762	50.3	189	2.91e-47
ACCESSORY_REP|Org2_Gene2509#	gi|15672960|gi|15672960_K08591	47.1	189	3.5e-47
ACCESSORY_REP|Org6_Gene3022#	gi|16077121|gi|16077121_K01056	47.1	189	3.62e-47
ACCESSORY_REP|Org5_Gene1615#	gi|15672728|gi|15672728_K02314	44.6	189	3.4e-47
ACCESSORY_REP|Org2_Gene3188#	gi|30024053|gi|30024053_K02108	44.4	189	4.63e-47
ACCESSORY_REP|Org3_Gene2348#	gi|15672182|gi|15672182_K12996	43.8	189	4.34e-47
ACCESSORY_REP|Org6_Gene1206#	gi|15673787|gi|15673787_NA	42.7	189	4.5e-47
ACCESSORY_REP|Org1_Gene1192#	gi|15673273|gi|15673273_NA	40.7	189	4.85e-47
ACCESSORY_REP|Org3_Gene1807#	gi|15673866|gi|15673866_K00286	39.5	189	3.97e-47
ACCESSORY_REP|Org4_Gene2529#	gi|16131115|gi|16131115_K01639	37.9	189	5.49e-47
ACCESSORY_REP|Org6_Gene1006#	gi|15674014|gi|15674014_NA	51.5	188	4.3e-47
ACCESSORY_REP|Org1_Gene2309#	gi|15672272|gi|15672272_K12574	49.7	188	6.04e-47
ACCESSORY_REP|Org6_Gene3643#	gi|15672111|gi|15672111_K03217	48.6	188	5.85e-47
ACCESSORY_REP|Org4_Gene4602#	gi|16081065|gi|16081065_K03489	47	188	5.06e-47
ACCESSORY_REP|Org5_Gene2648#	gi|397673873|gi|397673873_K12953	46.9	188	9.67e-47
ACCESSORY_REP|Org2_Gene2139#	gi|15674110|gi|15674110_K11749	43.3	188	5.87e-47
ACCESSORY_REP|Org5_Gene3422#	gi|16078055|gi|16078055_NA	42.8	188	5.54e-47
ACCESSORY_REP|Org4_Gene2135#	gi|15895690|gi|15895690_NA	36	188	1.24e-46
ACCESSORY_REP|Org6_Gene1372#	gi|16078570|gi|16078570_NA	33.3	188	1.48e-46
ACCESSORY_REP|Org3_Gene2258#	gi|15896569|gi|15896569_K10009	58.5	187	1e-46
ACCESSORY_REP|Org3_Gene2002#	gi|16077848|gi|16077848_K01226	48	187	1.02e-46
ACCESSORY_REP|Org2_Gene490#	gi|15894248|gi|15894248_K07009	44.7	187	1.68e-46
ACCESSORY_REP|Org3_Gene2171#	gi|16131429|gi|16131429_K07497	38.5	187	2.96e-46
ACCESSORY_REP|Org2_Gene2883#	gi|16080618|gi|16080618_NA	34.2	187	2.47e-46
ACCESSORY_REP|Org3_Gene2356#	gi|15672326|gi|15672326_K15580	31.7	187	1.99e-46
ACCESSORY_REP|Org4_Gene1246#	gi|16079962|gi|16079962_K07636	30	187	3.43e-46
ACCESSORY_REP|Org6_Gene1854#	gi|15672548|gi|15672548_K00208	58.5	186	2.07e-46
ACCESSORY_REP|Org2_Gene1352#	gi|15673660|gi|15673660_K01187	56.3	186	1.57e-46
ACCESSORY_REP|Org5_Gene1475#	gi|15672537|gi|15672537_K02445	55.3	186	2.2e-46
ACCESSORY_REP|Org1_Gene3349#	gi|15673255|gi|15673255_K06147	53	186	2.27e-46
ACCESSORY_REP|Org2_Gene1346#	gi|15672801|gi|15672801_K01223	51.2	186	2.64e-46
ACCESSORY_REP|Org3_Gene565#	gi|16078665|gi|16078665_K02860	50.6	186	2.82e-46
ACCESSORY_REP|Org1_Gene2031#	gi|15674034|gi|15674034_NA	50	186	3.15e-46
ACCESSORY_REP|Org4_Gene176#	gi|16078515|gi|16078515_K03499	47.9	186	1.86e-46
ACCESSORY_REP|Org1_Gene3623#	gi|15672292|gi|15672292_K18891	46.5	186	2.15e-46
ACCESSORY_REP|Org2_Gene1973#	gi|15672824|gi|15672824_K01439	43.2	186	3.87e-46
ACCESSORY_REP|Org6_Gene1219#	gi|15673136|gi|15673136_K00950	42.9	186	3.99e-46
ACCESSORY_REP|Org4_Gene2292#	gi|15894735|gi|15894735_K02027	42.9	186	2.1e-46
ACCESSORY_REP|Org4_Gene4479#	gi|397675105|gi|397675105_NA	41.5	186	2.36e-46
ACCESSORY_REP|Org3_Gene1649#	gi|15672373|gi|15672373_NA	41.4	186	3.05e-46
ACCESSORY_REP|Org4_Gene3942#	gi|15672551|gi|15672551_K03217	39.4	186	2.44e-46
ACCESSORY_REP|Org4_Gene3733#	gi|15674027|gi|15674027_NA	38.8	186	4.91e-46
ACCESSORY_REP|Org1_Gene2666#	gi|15672211|gi|15672211_NA	38.4	186	3.99e-46
ACCESSORY_REP|Org4_Gene4205#	gi|15673785|gi|15673785_K07386	34.4	186	3.89e-46
ACCESSORY_REP|Org1_Gene2245#	gi|16080627|gi|16080627_K00980	67.7	185	2.76e-46
ACCESSORY_REP|Org4_Gene854#	gi|30024014|gi|30024014_K02770	55	185	3.75e-46
ACCESSORY_REP|Org5_Gene663#	gi|15673762|gi|15673762_K03524	46.1	185	4.37e-46
ACCESSORY_REP|Org1_Gene2891#	gi|15668860|gi|15668860_K00615	37.4	185	8.07e-46
ACCESSORY_REP|Org5_Gene2708#	gi|hmm3802013|gi|hmm3802013_NA	34.6	185	9e-46
ACCESSORY_REP|Org3_Gene1212#	gi|15672358|gi|15672358_K00016	31.6	185	6.54e-46
ACCESSORY_REP|Org2_Gene1128#	gi|16080395|gi|16080395_K03316	29.2	185	1.13e-45
ACCESSORY_REP|Org4_Gene2080#	gi|15896641|gi|15896641_NA	55.6	184	7.96e-46
ACCESSORY_REP|Org6_Gene360#	gi|15895059|gi|15895059_K11102	52	184	8.73e-46
ACCESSORY_REP|Org3_Gene458#	gi|16078633|gi|16078633_K13038	51.1	184	7.97e-46
ACCESSORY_REP|Org4_Gene2983#	gi|16131028|gi|16131028_K02082	41.9	184	1.74e-45
ACCESSORY_REP|Org1_Gene1485#	gi|16080909|gi|16080909_K02761	40.9	184	1.3e-45
ACCESSORY_REP|Org3_Gene4752#	gi|15673309|gi|15673309_NA	39.9	184	1.01e-45
ACCESSORY_REP|Org6_Gene1808#	gi|15895258|gi|15895258_K02016	39.5	184	1e-45
ACCESSORY_REP|Org2_Gene535#	gi|15893855|gi|15893855_NA	36.2	184	1.74e-45
ACCESSORY_REP|Org4_Gene1550#	gi|15894075|gi|15894075_K02015	34.5	184	1.41e-45
ACCESSORY_REP|Org1_Gene2504#	gi|15673165|gi|15673165_NA	31.3	184	2.08e-45
ACCESSORY_REP|Org1_Gene2613#	gi|16078678|gi|16078678_K01419	50.6	183	4.8e-45
ACCESSORY_REP|Org5_Gene2020#	gi|15672672|gi|15672672_K02528	49.5	183	2.76e-45
ACCESSORY_REP|Org4_Gene675#	gi|15673054|gi|15673054_K06967	49.5	183	2.1e-45
ACCESSORY_REP|Org3_Gene1330#	gi|16077460|gi|16077460_K05340	45.2	183	2.51e-45
ACCESSORY_REP|Org4_Gene1272#	gi|16077659|gi|16077659_K14742	43.9	183	2.56e-45
ACCESSORY_REP|Org5_Gene2340#	gi|15896530|gi|15896530_K03294	41.4	183	2.34e-45
ACCESSORY_REP|Org6_Gene2556#	gi|15672580|gi|15672580_K02493	40.9	183	4.38e-45
ACCESSORY_REP|Org6_Gene2358#	gi|16078547|gi|16078547_K01425	39.4	183	2.54e-45
ACCESSORY_REP|Org2_Gene1396#	gi|15673860|gi|15673860_K01372	38.6	183	2e-45
ACCESSORY_REP|Org1_Gene1014#	gi|15893407|gi|15893407_K02030	33.5	183	2.63e-45
ACCESSORY_REP|Org1_Gene1470#	gi|117968621|gi|117968621_NA	62.4	182	2.66e-45
ACCESSORY_REP|Org6_Gene1734#	gi|255767217|gi|255767217_K00864	53.6	182	3.1e-45
ACCESSORY_REP|Org6_Gene1356#	gi|15672824|gi|15672824_K01439	50.3	182	4.31e-45
ACCESSORY_REP|Org1_Gene1610#	gi|16081151|gi|16081151_K03497	44	182	4.25e-45
ACCESSORY_REP|Org2_Gene449#	gi|255767832|gi|255767832_K02757	38.9	182	4.68e-45
ACCESSORY_REP|Org1_Gene1139#	gi|15672551|gi|15672551_K03217	37	182	5.48e-45
ACCESSORY_REP|Org5_Gene1380#	gi|15674017|gi|15674017_K03758	36.3	182	5.34e-45
ACCESSORY_REP|Org5_Gene790#	gi|15673763|gi|15673763_K03523	54.4	181	5.53e-45
ACCESSORY_REP|Org3_Gene223#	gi|16079294|gi|16079294_K00812	46.3	181	9.7e-45
ACCESSORY_REP|Org3_Gene4061#	gi|15896219|gi|15896219_K02530	42.5	181	9.17e-45
ACCESSORY_REP|Org3_Gene1559#	gi|15672479|gi|15672479_K11068	41.2	181	6.53e-45
ACCESSORY_REP|Org6_Gene79#	gi|15673533|gi|15673533_NA	38.6	181	8.21e-45
ACCESSORY_REP|Org4_Gene3463#	gi|15672762|gi|15672762_K01962	61.2	180	1.43e-44
ACCESSORY_REP|Org5_Gene2803#	gi|15673531|gi|15673531_K00001	57.2	180	1.54e-44
ACCESSORY_REP|Org6_Gene1174#	gi|15672100|gi|15672100_K08483	56.5	180	1.09e-44
ACCESSORY_REP|Org2_Gene1869#	gi|383321022|gi|383321022_K13789	45.3	180	1.89e-44
ACCESSORY_REP|Org6_Gene1482#	gi|16080466|gi|16080466_K12308	33.6	180	2.08e-44
ACCESSORY_REP|Org1_Gene23#	gi|29347983|gi|29347983_NA	27.4	180	3.82e-44
ACCESSORY_REP|Org1_Gene2631#	gi|442623877|gi|442623877_NA	20.8	180	1.25e-43
ACCESSORY_REP|Org5_Gene1441#	gi|16077443|gi|16077443_K02483	57.5	179	3.43e-44
ACCESSORY_REP|Org4_Gene1110#	gi|16078404|gi|16078404_NA	57	179	3.14e-44
ACCESSORY_REP|Org3_Gene657#	gi|15672208|gi|15672208_NA	48.6	179	2.34e-44
ACCESSORY_REP|Org4_Gene3158#	gi|16080327|gi|16080327_K02071	48.4	179	2.19e-44
ACCESSORY_REP|Org6_Gene2907#	gi|15672267|gi|15672267_K06959	45.6	179	2.67e-44
ACCESSORY_REP|Org4_Gene1454#	gi|15894076|gi|15894076_K02015	45.2	179	3.39e-44
ACCESSORY_REP|Org3_Gene1500#	gi|15894733|gi|15894733_NA	44.4	179	3.22e-44
ACCESSORY_REP|Org1_Gene3541#	gi|383321635|gi|383321635_NA	42.9	179	2.96e-44
ACCESSORY_REP|Org4_Gene2808#	gi|15894686|gi|15894686_K02757	42	179	2.56e-44
ACCESSORY_REP|Org5_Gene246#	gi|255767243|gi|255767243_K16898	41.6	179	3.4e-44
ACCESSORY_REP|Org2_Gene509#	gi|16080909|gi|16080909_K02761	41.6	179	2.66e-44
ACCESSORY_REP|Org3_Gene4492#	gi|16130304|gi|16130304_K07088	37.9	179	5.54e-44
ACCESSORY_REP|Org3_Gene1612#	gi|15896079|gi|15896079_K17677	37.6	179	3.89e-44
ACCESSORY_REP|Org2_Gene2525#	gi|16080601|gi|16080601_NA	33.9	179	4.74e-44
ACCESSORY_REP|Org3_Gene1715#	gi|15895530|gi|15895530_K16898	30	179	6.03e-44
ACCESSORY_REP|Org4_Gene2353#	gi|15673490|gi|15673490_K00854	54.7	178	4.18e-44
ACCESSORY_REP|Org2_Gene3033#	gi|16078577|gi|16078577_K03925	53.8	178	3.76e-44
ACCESSORY_REP|Org5_Gene1423#	gi|255767417|gi|255767417_K01805	50.3	178	4.53e-44
ACCESSORY_REP|Org1_Gene15#	gi|15672108|gi|15672108_K08161	50	178	4.87e-44
ACCESSORY_REP|Org6_Gene2213#	gi|15673540|gi|15673540_K08659	46.1	178	9.11e-44
ACCESSORY_REP|Org2_Gene2944#	gi|255767509|gi|255767509_K04763	45.1	178	9.2e-44
ACCESSORY_REP|Org5_Gene2495#	gi|16077721|gi|16077721_K01945	43.1	178	9.47e-44
ACCESSORY_REP|Org3_Gene677#	gi|15673819|gi|15673819_K02035	40.9	178	8.39e-44
ACCESSORY_REP|Org6_Gene1002#	gi|16080619|gi|16080619_K01791	40	178	5.97e-44
ACCESSORY_REP|Org2_Gene1886#	gi|16078637|gi|16078637_K03500	37.2	178	7.05e-44
ACCESSORY_REP|Org3_Gene3762#	gi|15672790|gi|15672790_NA	36.9	178	8.76e-44
ACCESSORY_REP|Org2_Gene1172#	gi|255767844|gi|255767844_K01442	32.5	178	8.31e-44
ACCESSORY_REP|Org2_Gene349#	gi|15893719|gi|15893719_K05815	31.4	178	9.49e-44
ACCESSORY_REP|Org4_Gene2530#	gi|15672326|gi|15672326_K15580	31	178	9.21e-44
ACCESSORY_REP|Org1_Gene552#	gi|15674065|gi|15674065_K02933	59.1	177	1.22e-43
ACCESSORY_REP|Org6_Gene1175#	gi|16130084|gi|16130084_K17722	58.1	177	1.13e-43
ACCESSORY_REP|Org3_Gene3514#	gi|15893792|gi|15893792_K06153	51.8	177	1.17e-43
ACCESSORY_REP|Org4_Gene1736#	gi|15896903|gi|15896903_K10118	51.8	177	9.73e-44
ACCESSORY_REP|Org4_Gene2802#	gi|15673317|gi|15673317_K01443	48.9	177	1.49e-43
ACCESSORY_REP|Org1_Gene1598#	gi|16080924|gi|16080924_K16012	45.5	177	1.06e-43
ACCESSORY_REP|Org4_Gene3373#	gi|16080026|gi|16080026_K02529	43.4	177	1.23e-43
ACCESSORY_REP|Org6_Gene57#	gi|16079318|gi|16079318_K04517	43.1	177	1.71e-43
ACCESSORY_REP|Org1_Gene227#	gi|15807394|gi|15807394_K06148	41.4	177	1.67e-43
ACCESSORY_REP|Org4_Gene1387#	gi|29348775|gi|29348775_NA	37.5	177	2.2e-43
ACCESSORY_REP|Org6_Gene1646#	gi|15672198|gi|15672198_NA	36.8	177	1.73e-43
ACCESSORY_REP|Org1_Gene175#	gi|345452720|gi|345452720_K02796	36.2	177	3.24e-43
ACCESSORY_REP|Org5_Gene233#	gi|16080780|gi|16080780_K00371	64.2	176	2.27e-43
ACCESSORY_REP|Org3_Gene1495#	gi|16080619|gi|16080619_K01791	62.3	176	1.71e-43
ACCESSORY_REP|Org6_Gene1899#	gi|15673516|gi|15673516_NA	59.7	176	1.82e-43
ACCESSORY_REP|Org4_Gene3530#	gi|15674011|gi|15674011_K02346	55.3	176	1.54e-43
ACCESSORY_REP|Org3_Gene2274#	gi|15672182|gi|15672182_K12996	51.8	176	2.04e-43
ACCESSORY_REP|Org3_Gene2754#	gi|15673795|gi|15673795_K04069	49.4	176	3.09e-43
ACCESSORY_REP|Org6_Gene2254#	gi|16078768|gi|16078768_K03572	49.4	176	3.05e-43
ACCESSORY_REP|Org4_Gene2860#	gi|15677454|gi|15677454_NA	49.4	176	2.32e-43
ACCESSORY_REP|Org2_Gene265#	gi|383321635|gi|383321635_NA	48.9	176	2.61e-43
ACCESSORY_REP|Org1_Gene1546#	gi|15673245|gi|15673245_K00941	42.1	176	4.18e-43
ACCESSORY_REP|Org2_Gene3500#	gi|15672293|gi|15672293_K18892	41.6	176	2.09e-43
ACCESSORY_REP|Org1_Gene3134#	gi|16079578|gi|16079578_K09773	41.3	176	3.89e-43
ACCESSORY_REP|Org5_Gene381#	gi|255767243|gi|255767243_K16898	40.8	176	3.57e-43
ACCESSORY_REP|Org1_Gene83#	gi|16080290|gi|16080290_NA	39	176	2.26e-43
ACCESSORY_REP|Org6_Gene1480#	gi|16080466|gi|16080466_K12308	38.4	176	4.03e-43
ACCESSORY_REP|Org3_Gene290#	gi|255767536|gi|255767536_K03631	38.2	176	3.16e-43
ACCESSORY_REP|Org2_Gene324#	gi|16078453|gi|16078453_K02764	37.8	176	3.67e-43
ACCESSORY_REP|Org3_Gene4216#	gi|15672730|gi|15672730_NA	34.6	176	3.96e-43
ACCESSORY_REP|Org4_Gene641#	gi|30024000|gi|30024000_NA	34.1	176	4.1e-43
ACCESSORY_REP|Org4_Gene955#	gi|15646130|gi|15646130_K01156	30.2	176	7.05e-43
ACCESSORY_REP|Org1_Gene2866#	gi|15806601|gi|15806601_K07496	29.3	176	7.35e-43
ACCESSORY_REP|Org1_Gene1985#	gi|16078226|gi|16078226_K00858	53	175	5.27e-43
ACCESSORY_REP|Org5_Gene1292#	gi|15673087|gi|15673087_K07009	49.1	175	3.65e-43
ACCESSORY_REP|Org6_Gene598#	gi|15644701|gi|15644701_K03191	47.7	175	3.99e-43
ACCESSORY_REP|Org3_Gene1353#	gi|15672824|gi|15672824_K01439	45.5	175	4.54e-43
ACCESSORY_REP|Org3_Gene1197#	gi|15674202|gi|15674202_K00036	43.8	175	4.23e-43
ACCESSORY_REP|Org6_Gene1973#	gi|15673309|gi|15673309_NA	42.4	175	6.14e-43
ACCESSORY_REP|Org5_Gene441#	gi|16079288|gi|16079288_K03700	58.7	174	1.24e-42
ACCESSORY_REP|Org1_Gene1514#	gi|15894030|gi|15894030_K01223	53.7	174	6.95e-43
ACCESSORY_REP|Org2_Gene412#	gi|30024014|gi|30024014_K02770	45.9	174	1.37e-42
ACCESSORY_REP|Org3_Gene2742#	gi|15674085|gi|15674085_K01733	45.9	174	7.94e-43
ACCESSORY_REP|Org4_Gene1134#	gi|15673955|gi|15673955_NA	36.1	174	1.19e-42
ACCESSORY_REP|Org5_Gene296#	gi|29348495|gi|29348495_K01187	29.9	174	1.44e-42
ACCESSORY_REP|Org3_Gene1564#	gi|15673699|gi|15673699_K02036	61	173	1.24e-42
ACCESSORY_REP|Org3_Gene440#	gi|16078647|gi|16078647_K07030	56.5	173	2.6e-42
ACCESSORY_REP|Org6_Gene3411#	gi|16081148|gi|16081148_K03497	55	173	2.58e-42
ACCESSORY_REP|Org4_Gene2856#	gi|16077546|gi|16077546_K03095	53.4	173	2.24e-42
ACCESSORY_REP|Org5_Gene3001#	gi|15672891|gi|15672891_NA	45.8	173	1.79e-42
ACCESSORY_REP|Org5_Gene680#	gi|255767585|gi|255767585_K02687	43.9	173	1.67e-42
ACCESSORY_REP|Org1_Gene1045#	gi|16079332|gi|16079332_K03183	43.6	173	2.01e-42
ACCESSORY_REP|Org4_Gene2725#	gi|16078414|gi|16078414_NA	42.4	173	2.65e-42
ACCESSORY_REP|Org4_Gene2653#	gi|15673210|gi|15673210_K01575	39.7	173	2e-42
ACCESSORY_REP|Org3_Gene4080#	gi|255767385|gi|255767385_K00059	38.5	173	2.05e-42
ACCESSORY_REP|Org5_Gene619#	gi|15673903|gi|15673903_NA	37.6	173	4.22e-42
ACCESSORY_REP|Org2_Gene275#	gi|15673157|gi|15673157_K01788	75	172	2.75e-42
ACCESSORY_REP|Org2_Gene700#	gi|15673112|gi|15673112_K07106	53	172	4.33e-42
ACCESSORY_REP|Org3_Gene1002#	gi|15673747|gi|15673747_K02115	48.9	172	5.42e-42
ACCESSORY_REP|Org6_Gene2495#	gi|30024047|gi|30024047_K03292	48.9	172	3.32e-42
ACCESSORY_REP|Org1_Gene2470#	gi|255767657|gi|255767657_K03703	45.1	172	4.58e-42
ACCESSORY_REP|Org1_Gene2898#	gi|15677883|gi|15677883_K01595	43.2	172	3.73e-42
ACCESSORY_REP|Org1_Gene3283#	gi|16078641|gi|16078641_K06949	42.1	172	3.96e-42
ACCESSORY_REP|Org6_Gene3448#	gi|255767844|gi|255767844_K01442	31.8	172	6.13e-42
ACCESSORY_REP|Org3_Gene2012#	gi|161353786|gi|161353786_K13953	66.9	171	6.53e-42
ACCESSORY_REP|Org3_Gene363#	gi|15672967|gi|15672967_NA	44.6	171	6.85e-42
ACCESSORY_REP|Org4_Gene165#	gi|16079915|gi|16079915_K01890	44.3	171	6.72e-42
ACCESSORY_REP|Org6_Gene2624#	gi|16080414|gi|16080414_K12573	42.4	171	1.22e-41
ACCESSORY_REP|Org1_Gene2979#	gi|16131590|gi|16131590_K02757	41.2	171	1.04e-41
ACCESSORY_REP|Org1_Gene3284#	gi|15895007|gi|15895007_K01783	40.3	171	6.95e-42
ACCESSORY_REP|Org6_Gene1530#	gi|30024059|gi|30024059_K01090	39.8	171	1.36e-41
ACCESSORY_REP|Org1_Gene898#	gi|4557367|gi|4557367_K01372	39.8	171	9.7e-42
ACCESSORY_REP|Org3_Gene4168#	gi|15672325|gi|15672325_K15580	38.3	171	1.45e-41
ACCESSORY_REP|Org3_Gene119#	gi|16131395|gi|16131395_NA	66.7	170	8.67e-42
ACCESSORY_REP|Org4_Gene211#	gi|255767511|gi|255767511_K03711	52.4	170	1.16e-41
ACCESSORY_REP|Org5_Gene1183#	gi|15672264|gi|15672264_K05823	49.7	170	1.45e-41
ACCESSORY_REP|Org6_Gene3353#	gi|15673512|gi|15673512_K01952	46.3	170	2e-41
ACCESSORY_REP|Org5_Gene3230#	gi|90111695|gi|90111695_NA	45.5	170	1.24e-41
ACCESSORY_REP|Org6_Gene1825#	gi|16078491|gi|16078491_K11996	32.8	170	3.17e-41
ACCESSORY_REP|Org1_Gene1310#	gi|15673112|gi|15673112_K07106	59.3	169	2.08e-41
ACCESSORY_REP|Org3_Gene606#	gi|15893408|gi|15893408_K02028	55	169	2.47e-41
ACCESSORY_REP|Org4_Gene613#	gi|16078628|gi|16078628_NA	51.2	169	3.34e-41
ACCESSORY_REP|Org2_Gene2368#	gi|15672220|gi|15672220_NA	45.3	169	2.37e-41
ACCESSORY_REP|Org4_Gene3030#	gi|16079999|gi|16079999_K00925	43.7	169	3.14e-41
ACCESSORY_REP|Org1_Gene2975#	gi|15673454|gi|15673454_NA	42.3	169	2.62e-41
ACCESSORY_REP|Org1_Gene96#	gi|16131429|gi|16131429_K07497	41.7	169	5.36e-41
ACCESSORY_REP|Org2_Gene1326#	gi|16077652|gi|16077652_K03492	41.5	169	4.57e-41
ACCESSORY_REP|Org4_Gene2665#	gi|16080131|gi|16080131_K01911	40.1	169	3.87e-41
ACCESSORY_REP|Org6_Gene3205#	gi|15893576|gi|15893576_K12410	39	169	3.7e-41
ACCESSORY_REP|Org3_Gene2540#	gi|29349866|gi|29349866_K00868	35.3	169	4.37e-41
ACCESSORY_REP|Org6_Gene687#	gi|574739634|gi|574739634_NA	63	168	6.22e-41
ACCESSORY_REP|Org4_Gene2887#	gi|15896217|gi|15896217_K02788	55.8	168	4.3e-41
ACCESSORY_REP|Org4_Gene1763#	gi|29345874|gi|29345874_NA	50	168	4.44e-41
ACCESSORY_REP|Org5_Gene3239#	gi|15672349|gi|15672349_NA	48.1	168	1.03e-40
ACCESSORY_REP|Org4_Gene4718#	gi|15672349|gi|15672349_NA	47.3	168	1.02e-40
ACCESSORY_REP|Org3_Gene3525#	gi|15896527|gi|15896527_K06147	47.2	168	9.38e-41
ACCESSORY_REP|Org1_Gene1838#	gi|16077632|gi|16077632_K06994	41.1	168	8.86e-41
ACCESSORY_REP|Org6_Gene3135#	gi|15673116|gi|15673116_K01803	40.1	168	7.54e-41
ACCESSORY_REP|Org1_Gene3457#	gi|16078351|gi|16078351_K03294	39.2	168	8.11e-41
ACCESSORY_REP|Org1_Gene3382#	gi|255767536|gi|255767536_K03631	34.8	168	8.68e-41
ACCESSORY_REP|Org3_Gene3011#	gi|15894143|gi|15894143_NA	32.5	168	1.67e-40
ACCESSORY_REP|Org1_Gene886#	gi|15672790|gi|15672790_NA	32.4	168	9e-41
ACCESSORY_REP|Org3_Gene2533#	gi|16081092|gi|16081092_K07652	31.8	168	8.01e-41
ACCESSORY_REP|Org1_Gene2446#	gi|16081063|gi|16081063_K01223	55.4	167	9.89e-41
ACCESSORY_REP|Org5_Gene1625#	gi|15673044|gi|15673044_K06158	53.2	167	1.22e-40
ACCESSORY_REP|Org5_Gene711#	gi|16078669|gi|16078669_K03470	43.7	167	1.51e-40
ACCESSORY_REP|Org6_Gene2145#	gi|16078605|gi|16078605_NA	35	167	1.57e-40
ACCESSORY_REP|Org2_Gene975#	gi|15895607|gi|15895607_K07456	33.6	167	2.33e-40
ACCESSORY_REP|Org5_Gene2673#	gi|15672373|gi|15672373_NA	30.1	167	2.31e-40
ACCESSORY_REP|Org5_Gene2595#	gi|345452725|gi|345452725_K11104	25.1	167	2.65e-40
ACCESSORY_REP|Org2_Gene2610#	gi|15673239|gi|15673239_K01531	63	166	2.47e-40
ACCESSORY_REP|Org4_Gene3309#	gi|15672169|gi|15672169_K04759	59.7	166	1.39e-40
ACCESSORY_REP|Org1_Gene2658#	gi|15673347|gi|15673347_NA	49.4	166	2.34e-40
ACCESSORY_REP|Org4_Gene4505#	gi|90111618|gi|90111618_K03082	47.9	166	2.42e-40
ACCESSORY_REP|Org6_Gene620#	gi|6323062|gi|6323062_K12346	46.1	166	2.3e-40
ACCESSORY_REP|Org6_Gene847#	gi|15673347|gi|15673347_NA	43.3	166	2.15e-40
ACCESSORY_REP|Org6_Gene1834#	gi|397673004|gi|397673004_K00374	42.8	166	3.34e-40
ACCESSORY_REP|Org4_Gene1137#	gi|15807394|gi|15807394_K06148	41.3	166	2.66e-40
ACCESSORY_REP|Org1_Gene2030#	gi|16080448|gi|16080448_K05311	39.1	166	4.01e-40
ACCESSORY_REP|Org2_Gene3396#	gi|29348702|gi|29348702_NA	36	166	4.47e-40
ACCESSORY_REP|Org3_Gene2612#	gi|255767260|gi|255767260_K08602	26.6	166	5.07e-40
ACCESSORY_REP|Org1_Gene3280#	gi|30023979|gi|30023979_K07030	58.3	165	3.37e-40
ACCESSORY_REP|Org5_Gene89#	gi|15896248|gi|15896248_NA	57.4	165	4.49e-40
ACCESSORY_REP|Org2_Gene3346#	gi|15672943|gi|15672943_K06958	53.8	165	4.76e-40
ACCESSORY_REP|Org2_Gene2777#	gi|16078669|gi|16078669_K03470	53.4	165	3.48e-40
ACCESSORY_REP|Org4_Gene914#	gi|16078503|gi|16078503_K00882	50	165	3.78e-40
ACCESSORY_REP|Org1_Gene50#	gi|16131420|gi|16131420_K01246	46.7	165	4.45e-40
ACCESSORY_REP|Org1_Gene1682#	gi|15673158|gi|15673158_NA	43.8	165	4.59e-40
ACCESSORY_REP|Org3_Gene4089#	gi|15672605|gi|15672605_K03549	43.6	165	4.89e-40
ACCESSORY_REP|Org2_Gene1456#	gi|15896464|gi|15896464_K01056	42.6	165	5.57e-40
ACCESSORY_REP|Org1_Gene2608#	gi|15673276|gi|15673276_K14540	40.7	165	5.93e-40
ACCESSORY_REP|Org3_Gene2631#	gi|15896223|gi|15896223_K14155	40.3	165	4.86e-40
ACCESSORY_REP|Org4_Gene218#	gi|16079359|gi|16079359_K03654	39.6	165	5.28e-40
ACCESSORY_REP|Org1_Gene606#	gi|15671995|gi|15671995_K03723	38.6	165	7.53e-40
ACCESSORY_REP|Org2_Gene581#	gi|397673850|gi|397673850_NA	37.5	165	6.2e-40
ACCESSORY_REP|Org6_Gene990#	gi|16079435|gi|16079435_K07124	36.5	165	8.34e-40
ACCESSORY_REP|Org6_Gene3033#	gi|15673240|gi|15673240_K03740	31.2	165	9.33e-40
ACCESSORY_REP|Org6_Gene1513#	gi|255767536|gi|255767536_K03631	64.1	164	8.85e-40
ACCESSORY_REP|Org6_Gene1400#	gi|15673720|gi|15673720_K06950	53.1	164	8.63e-40
ACCESSORY_REP|Org4_Gene814#	gi|255767508|gi|255767508_K01839	53	164	8.52e-40
ACCESSORY_REP|Org2_Gene3328#	gi|15673148|gi|15673148_K11069	52.9	164	1.1e-39
ACCESSORY_REP|Org2_Gene468#	gi|15673788|gi|15673788_K01928	50.5	164	1.14e-39
ACCESSORY_REP|Org1_Gene481#	gi|15672372|gi|15672372_K06878	44.6	164	8.45e-40
ACCESSORY_REP|Org2_Gene3337#	gi|90111184|gi|90111184_NA	44	164	9.29e-40
ACCESSORY_REP|Org2_Gene397#	gi|16080618|gi|16080618_NA	41.9	164	1.72e-39
ACCESSORY_REP|Org5_Gene574#	gi|15668746|gi|15668746_K04759	41.4	164	1.33e-39
ACCESSORY_REP|Org1_Gene3483#	gi|15673697|gi|15673697_K02039	37.3	164	8.93e-40
ACCESSORY_REP|Org6_Gene186#	gi|15676442|gi|15676442_K03315	37.2	164	1.58e-39
ACCESSORY_REP|Org4_Gene3846#	gi|15673847|gi|15673847_NA	36.5	164	9.48e-40
ACCESSORY_REP|Org6_Gene2022#	gi|15673714|gi|15673714_K07024	32.8	164	1.39e-39
ACCESSORY_REP|Org3_Gene1333#	gi|hmm36526033|gi|hmm36526033_K01190	29.1	164	1.69e-39
ACCESSORY_REP|Org6_Gene370#	gi|29349515|gi|29349515_K02775	25.4	164	2.1e-39
ACCESSORY_REP|Org3_Gene3749#	gi|15672107|gi|15672107_K01755	63.7	163	2.05e-39
ACCESSORY_REP|Org4_Gene1580#	gi|15673425|gi|15673425_K00564	58.3	163	2.36e-39
ACCESSORY_REP|Org5_Gene1756#	gi|15673073|gi|15673073_NA	58	163	1.53e-39
ACCESSORY_REP|Org6_Gene2750#	gi|15672924|gi|15672924_K12573	54.3	163	1.59e-39
ACCESSORY_REP|Org6_Gene3656#	gi|16081154|gi|16081154_K03650	49.7	163	2.44e-39
ACCESSORY_REP|Org4_Gene3907#	gi|16079418|gi|16079418_K01515	48.6	163	2.69e-39
ACCESSORY_REP|Org6_Gene1597#	gi|255767538|gi|255767538_K13789	45.6	163	3.08e-39
ACCESSORY_REP|Org4_Gene3493#	gi|15673509|gi|15673509_NA	45	163	2.88e-39
ACCESSORY_REP|Org3_Gene2664#	gi|16080715|gi|16080715_K07118	41	163	2.41e-39
ACCESSORY_REP|Org4_Gene4113#	gi|6324188|gi|6324188_K01488	37.9	163	3.01e-39
ACCESSORY_REP|Org4_Gene2411#	gi|345452720|gi|345452720_K02796	36.4	163	3.91e-39
ACCESSORY_REP|Org4_Gene4736#	gi|16077072|gi|16077072_K03629	58.9	162	3.04e-39
ACCESSORY_REP|Org1_Gene2562#	gi|16079970|gi|16079970_K00873	52.3	162	3.02e-39
ACCESSORY_REP|Org4_Gene796#	gi|255767580|gi|255767580_K07042	52.2	162	4.05e-39
ACCESSORY_REP|Org1_Gene1478#	gi|15672818|gi|15672818_NA	49.7	162	3.8e-39
ACCESSORY_REP|Org4_Gene1203#	gi|15672326|gi|15672326_K15580	46.9	162	5.12e-39
ACCESSORY_REP|Org5_Gene2793#	gi|50812198|gi|50812198_K19005	45.1	162	5.07e-39
ACCESSORY_REP|Org2_Gene2611#	gi|15673239|gi|15673239_K01531	44.4	162	4.97e-39
ACCESSORY_REP|Org4_Gene1424#	gi|15672349|gi|15672349_NA	42.6	162	3.81e-39
ACCESSORY_REP|Org4_Gene3379#	gi|15672307|gi|15672307_K16787	41	162	5.13e-39
ACCESSORY_REP|Org6_Gene572#	gi|15672303|gi|15672303_K02073	39.5	162	6.88e-39
ACCESSORY_REP|Org4_Gene2356#	gi|15896209|gi|15896209_K02775	35.9	162	7.67e-39
ACCESSORY_REP|Org6_Gene386#	gi|15672314|gi|15672314_NA	30.6	162	8.64e-39
ACCESSORY_REP|Org6_Gene556#	gi|16077257|gi|16077257_K18567	24.3	162	7.14e-39
ACCESSORY_REP|Org5_Gene3751#	gi|15672052|gi|15672052_K03621	49.4	161	6.66e-39
ACCESSORY_REP|Org5_Gene3292#	gi|15896267|gi|15896267_K13678	49.1	161	1.53e-38
ACCESSORY_REP|Org2_Gene2287#	gi|15668862|gi|15668862_K00615	47.8	161	5.59e-39
ACCESSORY_REP|Org3_Gene3996#	gi|16077099|gi|16077099_K02341	44.4	161	8.78e-39
ACCESSORY_REP|Org1_Gene3612#	gi|16077849|gi|16077849_K03486	42.2	161	1.05e-38
ACCESSORY_REP|Org6_Gene2806#	gi|255767015|gi|255767015_K02343	73	160	7.49e-39
ACCESSORY_REP|Org4_Gene1353#	gi|15672954|gi|15672954_K09812	69	160	9.64e-39
ACCESSORY_REP|Org3_Gene727#	gi|16078550|gi|16078550_K01958	56.8	160	1e-38
ACCESSORY_REP|Org5_Gene3429#	gi|16081029|gi|16081029_K06607	51.5	160	1.28e-38
ACCESSORY_REP|Org1_Gene764#	gi|15672826|gi|15672826_K01775	50	160	1.39e-38
ACCESSORY_REP|Org2_Gene3134#	gi|15673572|gi|15673572_K01925	48.8	160	1.27e-38
ACCESSORY_REP|Org5_Gene3289#	gi|15672100|gi|15672100_K08483	44.4	160	1.45e-38
ACCESSORY_REP|Org2_Gene3146#	gi|15672050|gi|15672050_NA	37.5	160	2.47e-38
ACCESSORY_REP|Org4_Gene2290#	gi|15894733|gi|15894733_NA	31.5	160	3.28e-38
ACCESSORY_REP|Org5_Gene231#	gi|16080780|gi|16080780_K00371	80.2	159	1.54e-38
ACCESSORY_REP|Org2_Gene1309#	gi|15673611|gi|15673611_NA	54.3	159	2.1e-38
ACCESSORY_REP|Org4_Gene3044#	gi|16080325|gi|16080325_K02073	49.7	159	2.73e-38
ACCESSORY_REP|Org2_Gene3383#	gi|16080414|gi|16080414_K12573	47.3	159	2.26e-38
ACCESSORY_REP|Org6_Gene2289#	gi|16080709|gi|16080709_K03823	46.3	159	2.07e-38
ACCESSORY_REP|Org4_Gene3593#	gi|15672241|gi|15672241_NA	43.1	159	2.78e-38
ACCESSORY_REP|Org3_Gene659#	gi|15672545|gi|15672545_K02030	40.6	159	4.38e-38
ACCESSORY_REP|Org1_Gene3135#	gi|15893558|gi|15893558_K01990	36.2	159	2.69e-38
ACCESSORY_REP|Org5_Gene3219#	gi|16077810|gi|16077810_NA	32.5	159	4.39e-38
ACCESSORY_REP|Org4_Gene1904#	gi|16077533|gi|16077533_K07171	66.1	158	5.08e-38
ACCESSORY_REP|Org4_Gene1899#	gi|16077309|gi|16077309_K16235	56	158	3.78e-38
ACCESSORY_REP|Org5_Gene3176#	gi|15673457|gi|15673457_NA	53.9	158	9.37e-38
ACCESSORY_REP|Org2_Gene563#	gi|15896655|gi|15896655_K06147	48.5	158	4.93e-38
ACCESSORY_REP|Org2_Gene1639#	gi|16080583|gi|16080583_K03070	48	158	6.7e-38
ACCESSORY_REP|Org4_Gene3827#	gi|15673556|gi|15673556_K06889	46.2	158	5.97e-38
ACCESSORY_REP|Org2_Gene249#	gi|15895566|gi|15895566_K03665	44.9	158	7.62e-38
ACCESSORY_REP|Org2_Gene3123#	gi|15673348|gi|15673348_NA	43.8	158	6.42e-38
ACCESSORY_REP|Org4_Gene2244#	gi|15894628|gi|15894628_K01785	42.4	158	1e-37
ACCESSORY_REP|Org5_Gene3446#	gi|15672372|gi|15672372_K06878	42.3	158	7.95e-38
ACCESSORY_REP|Org3_Gene3024#	gi|16131620|gi|16131620_K00852	42.2	158	7.65e-38
ACCESSORY_REP|Org1_Gene1519#	gi|16080901|gi|16080901_K03367	40.9	158	9.42e-38
ACCESSORY_REP|Org1_Gene3475#	gi|16131620|gi|16131620_K00852	38.9	158	8.35e-38
ACCESSORY_REP|Org5_Gene3394#	gi|16080618|gi|16080618_NA	38.4	158	8.45e-38
ACCESSORY_REP|Org5_Gene708#	gi|16079316|gi|16079316_NA	35	158	7.97e-38
ACCESSORY_REP|Org3_Gene1484#	gi|15672595|gi|15672595_K07058	32.5	158	1.13e-37
ACCESSORY_REP|Org5_Gene3007#	gi|15896412|gi|15896412_K03293	70	157	6.47e-38
ACCESSORY_REP|Org3_Gene3736#	gi|16077109|gi|16077109_K05985	62.5	157	1.14e-37
ACCESSORY_REP|Org6_Gene2847#	gi|15672763|gi|15672763_K01760	59.2	157	1.15e-37
ACCESSORY_REP|Org6_Gene2511#	gi|30024047|gi|30024047_K03292	57.4	157	8.98e-38
ACCESSORY_REP|Org6_Gene3255#	gi|15896620|gi|15896620_NA	51.4	157	8.79e-38
ACCESSORY_REP|Org4_Gene2331#	gi|16079999|gi|16079999_K00925	50	157	1.64e-37
ACCESSORY_REP|Org2_Gene1056#	gi|15672829|gi|15672829_K05847	47	157	1.77e-37
ACCESSORY_REP|Org4_Gene3487#	gi|15895923|gi|15895923_K02428	46.5	157	1.4e-37
ACCESSORY_REP|Org5_Gene647#	gi|30024034|gi|30024034_K06024	46.2	157	1.26e-37
ACCESSORY_REP|Org4_Gene1614#	gi|15672616|gi|15672616_K03048	45	157	1.57e-37
ACCESSORY_REP|Org3_Gene456#	gi|15894997|gi|15894997_K13038	44.8	157	1.52e-37
ACCESSORY_REP|Org4_Gene3669#	gi|15674032|gi|15674032_K07010	42	157	1.34e-37
ACCESSORY_REP|Org4_Gene2345#	gi|16128351|gi|16128351_K10831	39	157	1.51e-37
ACCESSORY_REP|Org6_Gene2164#	gi|15673814|gi|15673814_K03722	37.6	157	2.05e-37
ACCESSORY_REP|Org1_Gene148#	gi|15673540|gi|15673540_K08659	35.7	157	2.08e-37
ACCESSORY_REP|Org4_Gene3290#	gi|50812198|gi|50812198_K19005	34.6	157	1.56e-37
ACCESSORY_REP|Org5_Gene1336#	gi|15673955|gi|15673955_NA	32.7	157	1.85e-37
ACCESSORY_REP|Org3_Gene4248#	gi|29349928|gi|29349928_K01154	30	157	3.59e-37
ACCESSORY_REP|Org4_Gene4345#	gi|15893823|gi|15893823_K01232	80.6	156	1.36e-37
ACCESSORY_REP|Org5_Gene2320#	gi|15673518|gi|15673518_NA	70	156	2.03e-37
ACCESSORY_REP|Org5_Gene3227#	gi|30024002|gi|30024002_NA	51.7	156	1.63e-37
ACCESSORY_REP|Org2_Gene2035#	gi|16078716|gi|16078716_K00806	50	156	2.27e-37
ACCESSORY_REP|Org3_Gene228#	gi|15672386|gi|15672386_K00869	44.9	156	3.87e-37
ACCESSORY_REP|Org5_Gene3717#	gi|16079917|gi|16079917_K03437	44.3	156	2.89e-37
ACCESSORY_REP|Org3_Gene2696#	gi|16077289|gi|16077289_NA	41.9	156	3.56e-37
ACCESSORY_REP|Org1_Gene168#	gi|255767736|gi|255767736_K00384	40.9	156	3.12e-37
ACCESSORY_REP|Org5_Gene1904#	gi|15673914|gi|15673914_NA	40.2	156	2.82e-37
ACCESSORY_REP|Org6_Gene2908#	gi|15896568|gi|15896568_K02424	37	156	4.02e-37
ACCESSORY_REP|Org2_Gene977#	gi|15673504|gi|15673504_K06148	36.9	156	4.41e-37
ACCESSORY_REP|Org2_Gene2448#	gi|16077460|gi|16077460_K05340	36.2	156	3.96e-37
ACCESSORY_REP|Org1_Gene2094#	gi|16078323|gi|16078323_K06909	32.6	156	4.42e-37
ACCESSORY_REP|Org4_Gene2546#	gi|255767844|gi|255767844_K01442	31.7	156	3.28e-37
ACCESSORY_REP|Org3_Gene3585#	gi|16078501|gi|16078501_K02004	31.3	156	5.52e-37
ACCESSORY_REP|Org3_Gene1827#	gi|16077121|gi|16077121_K01056	51.4	155	3.77e-37
ACCESSORY_REP|Org5_Gene1011#	gi|16079801|gi|16079801_K03581	49.1	155	5.45e-37
ACCESSORY_REP|Org3_Gene1425#	gi|15672680|gi|15672680_K00975	46.8	155	3.84e-37
ACCESSORY_REP|Org6_Gene2822#	gi|15806596|gi|15806596_K05825	42	155	4.6e-37
ACCESSORY_REP|Org1_Gene3435#	gi|15893941|gi|15893941_NA	39.5	155	6.89e-37
ACCESSORY_REP|Org5_Gene3636#	gi|15895041|gi|15895041_K07010	36.9	155	5.8e-37
ACCESSORY_REP|Org1_Gene1732#	gi|15674162|gi|15674162_NA	28.2	155	1.58e-36
ACCESSORY_REP|Org6_Gene3220#	gi|255767574|gi|255767574_K02316	27.6	155	8.33e-37
ACCESSORY_REP|Org4_Gene4122#	gi|15674203|gi|15674203_K07015	54.4	154	1.02e-36
ACCESSORY_REP|Org5_Gene3408#	gi|16077336|gi|16077336_K18926	50.7	154	6.71e-37
ACCESSORY_REP|Org1_Gene2692#	gi|15672401|gi|15672401_K01972	47.6	154	1.21e-36
ACCESSORY_REP|Org1_Gene2592#	gi|15674089|gi|15674089_NA	46.8	154	1.12e-36
ACCESSORY_REP|Org6_Gene3803#	gi|15894977|gi|15894977_K07658	46.7	154	9.83e-37
ACCESSORY_REP|Org2_Gene1146#	gi|15673317|gi|15673317_K01443	46.6	154	1.27e-36
ACCESSORY_REP|Org3_Gene655#	gi|255767657|gi|255767657_K03703	46	154	8.66e-37
ACCESSORY_REP|Org2_Gene1884#	gi|15673875|gi|15673875_K00604	45.9	154	9.14e-37
ACCESSORY_REP|Org1_Gene2678#	gi|15673239|gi|15673239_K01531	44.9	154	7.36e-37
ACCESSORY_REP|Org4_Gene2040#	gi|16077447|gi|16077447_K00928	44.8	154	9.83e-37
ACCESSORY_REP|Org3_Gene423#	gi|15673759|gi|15673759_K03823	43.8	154	1.3e-36
ACCESSORY_REP|Org6_Gene2608#	gi|16130708|gi|16130708_K02429	40.5	154	1.13e-36
ACCESSORY_REP|Org5_Gene3309#	gi|15672828|gi|15672828_K00383	39.5	154	1.68e-36
ACCESSORY_REP|Org3_Gene1718#	gi|15674237|gi|15674237_K02004	37.8	154	1.21e-36
ACCESSORY_REP|Org3_Gene557#	gi|16130104|gi|16130104_K16328	33.6	154	1.91e-36
ACCESSORY_REP|Org4_Gene361#	gi|29347452|gi|29347452_NA	32.9	154	1.58e-36
ACCESSORY_REP|Org1_Gene2883#	gi|16080644|gi|16080644_K02529	31.5	154	1.69e-36
ACCESSORY_REP|Org3_Gene2244#	gi|15672776|gi|15672776_K00059	66.4	153	1.24e-36
ACCESSORY_REP|Org5_Gene2192#	gi|15674210|gi|15674210_K01953	61.3	153	1.78e-36
ACCESSORY_REP|Org3_Gene442#	gi|16078646|gi|16078646_NA	60.5	153	1.09e-36
ACCESSORY_REP|Org5_Gene2405#	gi|16129648|gi|16129648_K05887	54.1	153	1.73e-36
ACCESSORY_REP|Org5_Gene604#	gi|15674166|gi|15674166_K00851	46.1	153	1.51e-36
ACCESSORY_REP|Org5_Gene2162#	gi|15894752|gi|15894752_K05846	44.4	153	1.53e-36
ACCESSORY_REP|Org3_Gene230#	gi|255767492|gi|255767492_K01823	43.6	153	2.39e-36
ACCESSORY_REP|Org2_Gene712#	gi|15673897|gi|15673897_NA	43.4	153	2.8e-36
ACCESSORY_REP|Org6_Gene2192#	gi|255767349|gi|255767349_K02563	41.9	153	1.79e-36
ACCESSORY_REP|Org1_Gene3310#	gi|15672215|gi|15672215_NA	38.2	153	1.89e-36
ACCESSORY_REP|Org6_Gene1191#	gi|15672990|gi|15672990_NA	36.1	153	2.57e-36
ACCESSORY_REP|Org2_Gene1072#	gi|345452720|gi|345452720_K02796	35.4	153	8.88e-36
ACCESSORY_REP|Org1_Gene2041#	gi|16080682|gi|16080682_K07024	32.7	153	3.39e-36
ACCESSORY_REP|Org3_Gene1284#	gi|15673491|gi|15673491_K01805	57.3	152	2.32e-36
ACCESSORY_REP|Org3_Gene585#	gi|255767837|gi|255767837_K11535	52.5	152	3.85e-36
ACCESSORY_REP|Org6_Gene986#	gi|15672614|gi|15672614_K07462	48.1	152	3.39e-36
ACCESSORY_REP|Org4_Gene1774#	gi|15673663|gi|15673663_K01215	44.3	152	3.35e-36
ACCESSORY_REP|Org1_Gene1080#	gi|15672208|gi|15672208_NA	43.5	152	4.83e-36
ACCESSORY_REP|Org4_Gene1044#	gi|15672734|gi|15672734_K11144	43.3	152	5.01e-36
ACCESSORY_REP|Org5_Gene2289#	gi|16077801|gi|16077801_K03294	40.2	152	5.22e-36
ACCESSORY_REP|Org1_Gene1341#	gi|16079915|gi|16079915_K01890	35.7	152	6.33e-36
ACCESSORY_REP|Org2_Gene3045#	gi|15674222|gi|15674222_K06183	58.1	151	6.3e-36
ACCESSORY_REP|Org5_Gene3608#	gi|15673910|gi|15673910_K01890	57.5	151	4.58e-36
ACCESSORY_REP|Org5_Gene2681#	gi|29349921|gi|29349921_NA	55	151	6.66e-36
ACCESSORY_REP|Org3_Gene3132#	gi|15672830|gi|15672830_K05846	49.7	151	8.93e-36
ACCESSORY_REP|Org4_Gene340#	gi|15895059|gi|15895059_K11102	48	151	9.11e-36
ACCESSORY_REP|Org4_Gene383#	gi|15895059|gi|15895059_K11102	46.9	151	1.02e-35
ACCESSORY_REP|Org3_Gene375#	gi|255767509|gi|255767509_K04763	45.1	151	1.16e-35
ACCESSORY_REP|Org3_Gene1902#	gi|15894686|gi|15894686_K02757	42.3	151	2.12e-35
ACCESSORY_REP|Org6_Gene2503#	gi|15895950|gi|15895950_K00633	41.7	151	1e-35
ACCESSORY_REP|Org2_Gene1738#	gi|15672163|gi|15672163_K00805	41.6	151	7.37e-36
ACCESSORY_REP|Org1_Gene3056#	gi|15673055|gi|15673055_NA	41.1	151	9.13e-36
ACCESSORY_REP|Org4_Gene3878#	gi|16079610|gi|16079610_K02340	40.7	151	1.16e-35
ACCESSORY_REP|Org5_Gene2094#	gi|15673897|gi|15673897_NA	36.4	151	9.81e-36
ACCESSORY_REP|Org5_Gene1128#	gi|15673631|gi|15673631_K01271	67.3	150	1.22e-35
ACCESSORY_REP|Org2_Gene2209#	gi|15672090|gi|15672090_K07560	55.6	150	1.11e-35
ACCESSORY_REP|Org1_Gene3532#	gi|15673701|gi|15673701_K02037	52.6	150	1.58e-35
ACCESSORY_REP|Org3_Gene4185#	gi|15672605|gi|15672605_K03549	51.5	150	1.61e-35
ACCESSORY_REP|Org1_Gene640#	gi|16080938|gi|16080938_K06910	46	150	1.69e-35
ACCESSORY_REP|Org1_Gene3605#	gi|15673985|gi|15673985_K01420	40.6	150	1.62e-35
ACCESSORY_REP|Org4_Gene4445#	gi|15672047|gi|15672047_K06950	39.2	150	3.18e-35
ACCESSORY_REP|Org6_Gene2142#	gi|15673723|gi|15673723_K15634	39	150	1.67e-35
ACCESSORY_REP|Org2_Gene856#	gi|16077800|gi|16077800_K01560	34.6	150	2.36e-35
ACCESSORY_REP|Org2_Gene3254#	gi|15672924|gi|15672924_K12573	32.3	150	2e-35
ACCESSORY_REP|Org4_Gene2333#	gi|15673645|gi|15673645_NA	32.1	150	2e-35
ACCESSORY_REP|Org1_Gene3022#	gi|16079452|gi|16079452_K02028	57.9	149	2.15e-35
ACCESSORY_REP|Org2_Gene892#	gi|15672156|gi|15672156_K02761	54.6	149	2.9e-35
ACCESSORY_REP|Org5_Gene961#	gi|15674145|gi|15674145_NA	52.9	149	2.36e-35
ACCESSORY_REP|Org6_Gene2305#	gi|15673273|gi|15673273_NA	49.7	149	2.11e-35
ACCESSORY_REP|Org4_Gene1446#	gi|16129913|gi|16129913_K05523	48.1	149	2.13e-35
ACCESSORY_REP|Org5_Gene3026#	gi|16077452|gi|16077452_NA	47	149	3.04e-35
ACCESSORY_REP|Org2_Gene865#	gi|15673785|gi|15673785_K07386	45	149	3.09e-35
ACCESSORY_REP|Org4_Gene4357#	gi|16129771|gi|16129771_K02794	44.6	149	2.92e-35
ACCESSORY_REP|Org2_Gene1521#	gi|15672241|gi|15672241_NA	43.7	149	2.41e-35
ACCESSORY_REP|Org3_Gene2812#	gi|15676340|gi|15676340_K06901	43.3	149	4.62e-35
ACCESSORY_REP|Org2_Gene3010#	gi|15673723|gi|15673723_K15634	42.8	149	3.78e-35
ACCESSORY_REP|Org2_Gene726#	gi|15673671|gi|15673671_K08996	41.9	149	3.18e-35
ACCESSORY_REP|Org4_Gene3253#	gi|15673697|gi|15673697_K02039	38	149	4.93e-35
ACCESSORY_REP|Org6_Gene1564#	gi|16080470|gi|16080470_K02529	37.2	149	3e-35
ACCESSORY_REP|Org5_Gene415#	gi|15673345|gi|15673345_K01955	36.9	149	3.85e-35
ACCESSORY_REP|Org5_Gene247#	gi|15672755|gi|15672755_K00645	34.5	149	3.46e-35
ACCESSORY_REP|Org3_Gene2162#	gi|255767230|gi|255767230_K01992	31.4	149	7.48e-35
ACCESSORY_REP|Org6_Gene3600#	gi|15894034|gi|15894034_NA	30	149	7.84e-35
ACCESSORY_REP|Org3_Gene1513#	gi|255767048|gi|255767048_NA	28.7	149	4.48e-35
ACCESSORY_REP|Org3_Gene3531#	gi|15673433|gi|15673433_K02002	80.4	148	6.52e-35
ACCESSORY_REP|Org1_Gene1499#	gi|15894030|gi|15894030_K01223	50.3	148	7.61e-35
ACCESSORY_REP|Org3_Gene4298#	gi|29349946|gi|29349946_K03427	46.8	148	9.65e-35
ACCESSORY_REP|Org3_Gene555#	gi|16079917|gi|16079917_K03437	44.9	148	1.05e-34
ACCESSORY_REP|Org5_Gene1106#	gi|15673602|gi|15673602_K01714	43.5	148	7.43e-35
ACCESSORY_REP|Org4_Gene1050#	gi|29349928|gi|29349928_K01154	42.8	148	5.51e-35
ACCESSORY_REP|Org2_Gene2239#	gi|15645784|gi|15645784_K02029	41.4	148	1.03e-34
ACCESSORY_REP|Org6_Gene1883#	gi|6325011|gi|6325011_K09384	38.2	148	1.06e-34
ACCESSORY_REP|Org6_Gene2913#	gi|397674905|gi|397674905_K00937	36.6	148	9.41e-35
ACCESSORY_REP|Org5_Gene1386#	gi|255767388|gi|255767388_K03742	35.5	148	8.99e-35
ACCESSORY_REP|Org1_Gene205#	gi|255767654|gi|255767654_K01776	35.1	148	8.07e-35
ACCESSORY_REP|Org5_Gene2286#	gi|15673305|gi|15673305_K00077	30.6	148	9.27e-35
ACCESSORY_REP|Org5_Gene3403#	gi|15672418|gi|15672418_NA	30.1	148	9.62e-35
ACCESSORY_REP|Org3_Gene3235#	gi|255767220|gi|255767220_K19223	27.7	148	2.06e-34
ACCESSORY_REP|Org1_Gene1141#	gi|16081093|gi|16081093_K07668	86.1	147	5.39e-35
ACCESSORY_REP|Org3_Gene2539#	gi|15806632|gi|15806632_K00826	71.9	147	8.14e-35
ACCESSORY_REP|Org5_Gene1358#	gi|16080393|gi|16080393_NA	51	147	1.5e-34
ACCESSORY_REP|Org2_Gene3558#	gi|16078227|gi|16078227_K06180	44.3	147	1.56e-34
ACCESSORY_REP|Org1_Gene3053#	gi|15672812|gi|15672812_K01752	43.8	147	1.39e-34
ACCESSORY_REP|Org6_Gene1265#	gi|15673081|gi|15673081_K00969	42.4	147	1.37e-34
ACCESSORY_REP|Org2_Gene3220#	gi|16079529|gi|16079529_K02243	39.3	147	2.2e-34
ACCESSORY_REP|Org3_Gene2542#	gi|397673873|gi|397673873_K12953	36.1	147	1.82e-34
ACCESSORY_REP|Org6_Gene893#	gi|15894153|gi|15894153_K01990	35.7	147	1.34e-34
ACCESSORY_REP|Org2_Gene2442#	gi|16079222|gi|16079222_K00662	32.1	147	1.97e-34
ACCESSORY_REP|Org3_Gene1774#	gi|15896206|gi|15896206_K01819	63.3	146	3.69e-34
ACCESSORY_REP|Org4_Gene1332#	gi|16080414|gi|16080414_K12573	52.3	146	2.48e-34
ACCESSORY_REP|Org1_Gene1404#	gi|16080924|gi|16080924_K16012	49	146	2.8e-34
ACCESSORY_REP|Org3_Gene2848#	gi|16079967|gi|16079967_NA	47.3	146	2.89e-34
ACCESSORY_REP|Org6_Gene3832#	gi|15672978|gi|15672978_K00794	44.2	146	2.87e-34
ACCESSORY_REP|Org2_Gene1557#	gi|15672616|gi|15672616_K03048	42.1	146	2.69e-34
ACCESSORY_REP|Org4_Gene1156#	gi|226524764|gi|226524764_K01153	41.3	146	2.42e-34
ACCESSORY_REP|Org6_Gene1445#	gi|16078643|gi|16078643_K00949	39.6	146	2.39e-34
ACCESSORY_REP|Org4_Gene1469#	gi|15672480|gi|15672480_NA	37.4	146	2.77e-34
ACCESSORY_REP|Org2_Gene1697#	gi|15673646|gi|15673646_NA	34.6	146	4.99e-34
ACCESSORY_REP|Org1_Gene2287#	gi|15673754|gi|15673754_K02238	34	146	4.69e-34
ACCESSORY_REP|Org3_Gene3473#	gi|16080398|gi|16080398_K03657	29.2	146	5.21e-34
ACCESSORY_REP|Org1_Gene1694#	gi|16129771|gi|16129771_K02794	29.2	146	4.49e-34
ACCESSORY_REP|Org3_Gene896#	gi|30024055|gi|30024055_K04488	51.7	145	4.84e-34
ACCESSORY_REP|Org2_Gene1871#	gi|255767536|gi|255767536_K03631	48.3	145	4.15e-34
ACCESSORY_REP|Org2_Gene1193#	gi|15896583|gi|15896583_K07816	43.7	145	5.01e-34
ACCESSORY_REP|Org3_Gene811#	gi|16078606|gi|16078606_K04074	41.3	145	8e-34
ACCESSORY_REP|Org6_Gene66#	gi|15674094|gi|15674094_K06180	39.4	145	5.36e-34
ACCESSORY_REP|Org2_Gene591#	gi|15673979|gi|15673979_K01126	35.8	145	6.91e-34
ACCESSORY_REP|Org5_Gene2898#	gi|15672220|gi|15672220_NA	32.3	145	6.32e-34
ACCESSORY_REP|Org4_Gene4202#	gi|16080395|gi|16080395_K03316	31.4	145	8.29e-34
ACCESSORY_REP|Org4_Gene1011#	gi|15674124|gi|15674124_K02335	58.8	144	5.43e-34
ACCESSORY_REP|Org3_Gene4314#	gi|16132018|gi|16132018_K03078	52.6	144	7.15e-34
ACCESSORY_REP|Org5_Gene1561#	gi|16077658|gi|16077658_K06925	51.4	144	6.4e-34
ACCESSORY_REP|Org4_Gene1941#	gi|15673716|gi|15673716_K18929	50.3	144	1.12e-33
ACCESSORY_REP|Org1_Gene716#	gi|15672826|gi|15672826_K01775	48.6	144	6.91e-34
ACCESSORY_REP|Org3_Gene618#	gi|16079618|gi|16079618_K00969	48.1	144	7.37e-34
ACCESSORY_REP|Org3_Gene863#	gi|16131420|gi|16131420_K01246	46.8	144	1.93e-33
ACCESSORY_REP|Org1_Gene595#	gi|15672260|gi|15672260_K16787	44.9	144	1.09e-33
ACCESSORY_REP|Org1_Gene2443#	gi|255767408|gi|255767408_K06413	42.4	144	1.25e-33
ACCESSORY_REP|Org6_Gene989#	gi|15645218|gi|15645218_K07316	39.5	144	9.1e-34
ACCESSORY_REP|Org3_Gene493#	gi|15672614|gi|15672614_K07462	39.2	144	2.41e-33
ACCESSORY_REP|Org6_Gene1691#	gi|15673246|gi|15673246_K00878	38.5	144	8.72e-34
ACCESSORY_REP|Org1_Gene2763#	gi|15672966|gi|15672966_K02621	37.6	144	1.51e-33
ACCESSORY_REP|Org3_Gene2639#	gi|15674210|gi|15674210_K01953	34.9	144	9.73e-34
ACCESSORY_REP|Org6_Gene647#	gi|15894866|gi|15894866_NA	30.2	144	1.06e-33
ACCESSORY_REP|Org5_Gene2050#	gi|15894754|gi|15894754_K05847	54.7	143	1.6e-33
ACCESSORY_REP|Org4_Gene3343#	gi|15672683|gi|15672683_K01200	49.6	143	1.39e-33
ACCESSORY_REP|Org2_Gene2427#	gi|255767276|gi|255767276_NA	47.9	143	1.41e-33
ACCESSORY_REP|Org4_Gene760#	gi|15896283|gi|15896283_NA	45.2	143	1.41e-33
ACCESSORY_REP|Org1_Gene3319#	gi|16078722|gi|16078722_K09748	44.9	143	1.48e-33
ACCESSORY_REP|Org5_Gene42#	gi|15896324|gi|15896324_NA	44.5	143	3.41e-33
ACCESSORY_REP|Org1_Gene1436#	gi|16080087|gi|16080087_NA	39.1	143	1.71e-33
ACCESSORY_REP|Org5_Gene2201#	gi|15673788|gi|15673788_K01928	38.9	143	5.04e-33
ACCESSORY_REP|Org1_Gene1530#	gi|15894162|gi|15894162_NA	37	143	2.44e-33
ACCESSORY_REP|Org6_Gene3597#	gi|383323897|gi|383323897_K03778	36.8	143	3.71e-33
ACCESSORY_REP|Org6_Gene255#	gi|15672050|gi|15672050_NA	35.6	143	2.93e-33
ACCESSORY_REP|Org4_Gene3097#	gi|15673796|gi|15673796_K03699	34.9	143	2.8e-33
ACCESSORY_REP|Org2_Gene2652#	gi|15673718|gi|15673718_K06890	34.9	143	2.23e-33
ACCESSORY_REP|Org3_Gene1854#	gi|255767827|gi|255767827_K03488	34.8	143	2.76e-33
ACCESSORY_REP|Org2_Gene229#	gi|12045041|gi|12045041_K02025	34.3	143	3.9e-33
ACCESSORY_REP|Org4_Gene1810#	gi|15673303|gi|15673303_K03546	33.5	143	2.47e-33
ACCESSORY_REP|Org2_Gene593#	gi|15673504|gi|15673504_K06148	28	143	4.41e-33
ACCESSORY_REP|Org6_Gene2364#	gi|15673272|gi|15673272_K01580	61	142	2.89e-33
ACCESSORY_REP|Org6_Gene2310#	gi|15673273|gi|15673273_NA	55.7	142	2.57e-33
ACCESSORY_REP|Org6_Gene2971#	gi|16079379|gi|16079379_K05896	47.7	142	4.8e-33
ACCESSORY_REP|Org2_Gene1381#	gi|4557367|gi|4557367_K01372	44.1	142	3.28e-33
ACCESSORY_REP|Org3_Gene4799#	gi|16079017|gi|16079017_K03797	41.2	142	4.83e-33
ACCESSORY_REP|Org6_Gene1714#	gi|29346589|gi|29346589_NA	40.6	142	4.53e-33
ACCESSORY_REP|Org5_Gene2672#	gi|29350047|gi|29350047_K03975	36.9	142	5.43e-33
ACCESSORY_REP|Org4_Gene1673#	gi|15893909|gi|15893909_K01524	34.6	142	5.16e-33
ACCESSORY_REP|Org2_Gene1292#	gi|15672254|gi|15672254_NA	33	142	7.92e-33
ACCESSORY_REP|Org6_Gene2225#	gi|255767425|gi|255767425_K02621	32.8	142	5.64e-33
ACCESSORY_REP|Org2_Gene733#	gi|735997424|gi|735997424_NA	24.5	142	3.68e-32
ACCESSORY_REP|Org6_Gene2517#	gi|16079807|gi|16079807_K07478	61.6	141	5.63e-33
ACCESSORY_REP|Org4_Gene1286#	gi|15673131|gi|15673131_K03216	61	141	8.57e-33
ACCESSORY_REP|Org3_Gene4681#	gi|15896495|gi|15896495_K01776	53.2	141	6.47e-33
ACCESSORY_REP|Org5_Gene1334#	gi|15894620|gi|15894620_K01786	52	141	6.28e-33
ACCESSORY_REP|Org1_Gene116#	gi|15673860|gi|15673860_K01372	51.4	141	4.95e-33
ACCESSORY_REP|Org2_Gene743#	gi|15672686|gi|15672686_K00425	50.7	141	8.82e-33
ACCESSORY_REP|Org3_Gene4134#	gi|15672812|gi|15672812_K01752	46.8	141	1.11e-32
ACCESSORY_REP|Org6_Gene2743#	gi|15673044|gi|15673044_K06158	46.6	141	7.17e-33
ACCESSORY_REP|Org6_Gene2697#	gi|16077804|gi|16077804_K15738	45.9	141	5.6e-33
ACCESSORY_REP|Org3_Gene754#	gi|15673754|gi|15673754_K02238	42.9	141	6.13e-33
ACCESSORY_REP|Org1_Gene423#	gi|16077629|gi|16077629_K11737	41.8	141	6.34e-33
ACCESSORY_REP|Org4_Gene1287#	gi|15673646|gi|15673646_NA	41.6	141	7.27e-33
ACCESSORY_REP|Org2_Gene2804#	gi|30024034|gi|30024034_K06024	39.7	141	9.12e-33
ACCESSORY_REP|Org5_Gene328#	gi|15672873|gi|15672873_NA	39.3	141	7.74e-33
ACCESSORY_REP|Org1_Gene2267#	gi|16128152|gi|16128152_K01243	39.1	141	1.42e-32
ACCESSORY_REP|Org6_Gene1723#	gi|15896248|gi|15896248_NA	37.8	141	7.49e-33
ACCESSORY_REP|Org2_Gene774#	gi|16080087|gi|16080087_NA	37	141	8.09e-33
ACCESSORY_REP|Org2_Gene723#	gi|16128024|gi|16128024_K12700	36.5	141	1.2e-32
ACCESSORY_REP|Org1_Gene2773#	gi|16079017|gi|16079017_K03797	36	141	1.38e-32
ACCESSORY_REP|Org6_Gene181#	gi|15672967|gi|15672967_NA	29.5	141	1.42e-32
ACCESSORY_REP|Org3_Gene3519#	gi|15673106|gi|15673106_K00244	58.8	140	1.02e-32
ACCESSORY_REP|Org3_Gene3900#	gi|15894077|gi|15894077_K02016	46.6	140	1.51e-32
ACCESSORY_REP|Org3_Gene1461#	gi|50812198|gi|50812198_K19005	43.2	140	1.56e-32
ACCESSORY_REP|Org2_Gene526#	gi|15672349|gi|15672349_NA	41.9	140	1.8e-32
ACCESSORY_REP|Org6_Gene2017#	gi|16079942|gi|16079942_K05339	41.8	140	1.65e-32
ACCESSORY_REP|Org4_Gene541#	gi|15896200|gi|15896200_K03169	37.3	140	1.82e-32
ACCESSORY_REP|Org5_Gene2937#	gi|16077078|gi|16077078_K07258	37	140	1.79e-32
ACCESSORY_REP|Org3_Gene1702#	gi|15672373|gi|15672373_NA	35.4	140	1.58e-32
ACCESSORY_REP|Org5_Gene1711#	gi|15893909|gi|15893909_K01524	32.2	140	2.21e-32
ACCESSORY_REP|Org4_Gene1021#	gi|161723236|gi|161723236_K01924	65.3	139	1.58e-32
ACCESSORY_REP|Org6_Gene405#	gi|16078721|gi|16078721_K03763	64.4	139	2.05e-32
ACCESSORY_REP|Org3_Gene2264#	gi|15896324|gi|15896324_NA	56.9	139	2.7e-32
ACCESSORY_REP|Org1_Gene3146#	gi|15673106|gi|15673106_K00244	56	139	2.6e-32
ACCESSORY_REP|Org6_Gene1088#	gi|16129735|gi|16129735_NA	46.9	139	2.6e-32
ACCESSORY_REP|Org4_Gene2508#	gi|15594990|gi|15594990_K02779	45.9	139	3.67e-32
ACCESSORY_REP|Org2_Gene1834#	gi|15674011|gi|15674011_K02346	45.8	139	2.18e-32
ACCESSORY_REP|Org3_Gene3706#	gi|15645779|gi|15645779_NA	42.9	139	2.99e-32
ACCESSORY_REP|Org3_Gene4258#	gi|15674124|gi|15674124_K02335	41.3	139	2.25e-32
ACCESSORY_REP|Org2_Gene2786#	gi|16078677|gi|16078677_K03733	40.4	139	4e-32
ACCESSORY_REP|Org1_Gene877#	gi|15674203|gi|15674203_K07015	39.4	139	3.04e-32
ACCESSORY_REP|Org6_Gene168#	gi|365992440|gi|365992440_NA	39	139	4.49e-32
ACCESSORY_REP|Org3_Gene4472#	gi|16129974|gi|16129974_NA	38.5	139	5.04e-32
ACCESSORY_REP|Org3_Gene349#	gi|16078179|gi|16078179_K06889	38.4	139	3.57e-32
ACCESSORY_REP|Org2_Gene656#	gi|16080924|gi|16080924_K16012	33.2	139	5.61e-32
ACCESSORY_REP|Org3_Gene890#	gi|15672029|gi|15672029_NA	32.6	139	4.83e-32
ACCESSORY_REP|Org6_Gene3869#	gi|15894781|gi|15894781_NA	29.7	139	1.04e-31
ACCESSORY_REP|Org1_Gene1861#	gi|15672937|gi|15672937_K10254	68.3	138	3.05e-32
ACCESSORY_REP|Org5_Gene1621#	gi|16077670|gi|16077670_K04077	61.6	138	4.93e-32
ACCESSORY_REP|Org3_Gene1603#	gi|16129715|gi|16129715_K00262	56.5	138	7.67e-32
ACCESSORY_REP|Org5_Gene346#	gi|15896812|gi|15896812_K00648	52	138	3.89e-32
ACCESSORY_REP|Org5_Gene3368#	gi|15672539|gi|15672539_K03697	50.7	138	6.11e-32
ACCESSORY_REP|Org2_Gene2309#	gi|15672298|gi|15672298_K03976	48	138	7.72e-32
ACCESSORY_REP|Org3_Gene3691#	gi|15672294|gi|15672294_K00790	46.2	138	7.98e-32
ACCESSORY_REP|Org4_Gene3082#	gi|16077919|gi|16077919_K03565	45.5	138	5.43e-32
ACCESSORY_REP|Org3_Gene2562#	gi|50812222|gi|50812222_NA	45.2	138	1.03e-31
ACCESSORY_REP|Org2_Gene2534#	gi|15672979|gi|15672979_K03101	43.4	138	6.27e-32
ACCESSORY_REP|Org2_Gene315#	gi|15673348|gi|15673348_NA	42.6	138	1.09e-31
ACCESSORY_REP|Org6_Gene3308#	gi|15672105|gi|15672105_K08153	42.2	138	8.75e-32
ACCESSORY_REP|Org6_Gene2162#	gi|15672389|gi|15672389_K01823	40.5	138	5.67e-32
ACCESSORY_REP|Org2_Gene3071#	gi|15672580|gi|15672580_K02493	36.8	138	1.45e-31
ACCESSORY_REP|Org5_Gene1299#	gi|15674213|gi|15674213_K03570	36.8	138	8.16e-32
ACCESSORY_REP|Org3_Gene3201#	gi|15672881|gi|15672881_K19350	35.7	138	6.52e-32
ACCESSORY_REP|Org4_Gene4379#	gi|16080515|gi|16080515_NA	33.9	138	1.05e-31
ACCESSORY_REP|Org3_Gene232#	gi|15894034|gi|15894034_NA	28.3	138	2.08e-31
ACCESSORY_REP|Org6_Gene1934#	gi|15672547|gi|15672547_K02372	55.4	137	9.34e-32
ACCESSORY_REP|Org5_Gene2230#	gi|16079631|gi|16079631_K03741	52	137	1.23e-31
ACCESSORY_REP|Org5_Gene2132#	gi|118431137|gi|118431137_K01007	49.4	137	1.02e-31
ACCESSORY_REP|Org4_Gene353#	gi|15672818|gi|15672818_NA	45.2	137	9.81e-32
ACCESSORY_REP|Org2_Gene3040#	gi|15895664|gi|15895664_K11754	44.4	137	1.62e-31
ACCESSORY_REP|Org6_Gene3236#	gi|255767574|gi|255767574_K02316	43.2	137	1.31e-31
ACCESSORY_REP|Org4_Gene1352#	gi|16080600|gi|16080600_K02240	41.3	137	1.55e-31
ACCESSORY_REP|Org3_Gene4212#	gi|15674090|gi|15674090_K12555	37.2	137	2.18e-31
ACCESSORY_REP|Org2_Gene1670#	gi|15894597|gi|15894597_K10716	31.6	137	1.71e-31
ACCESSORY_REP|Org4_Gene3608#	gi|15896941|gi|15896941_NA	30.3	137	1.96e-31
ACCESSORY_REP|Org4_Gene2264#	gi|15673787|gi|15673787_NA	27.3	137	2.71e-31
ACCESSORY_REP|Org3_Gene1161#	gi|15896928|gi|15896928_NA	25.4	137	3.22e-31
ACCESSORY_REP|Org3_Gene2404#	gi|16129976|gi|16129976_K01854	56.4	136	2.01e-31
ACCESSORY_REP|Org3_Gene118#	gi|255767363|gi|255767363_K01465	51.1	136	2.31e-31
ACCESSORY_REP|Org3_Gene1908#	gi|15672003|gi|15672003_K03798	50.3	136	3.66e-31
ACCESSORY_REP|Org4_Gene917#	gi|15673108|gi|15673108_K03177	48.7	136	1.95e-31
ACCESSORY_REP|Org6_Gene831#	gi|15896368|gi|15896368_K02933	47.2	136	2.33e-31
ACCESSORY_REP|Org2_Gene3448#	gi|255767406|gi|255767406_K00791	46.6	136	2.05e-31
ACCESSORY_REP|Org2_Gene3047#	gi|15672519|gi|15672519_K04487	45.3	136	1.81e-31
ACCESSORY_REP|Org6_Gene1064#	gi|15672100|gi|15672100_K08483	44.1	136	1.69e-31
ACCESSORY_REP|Org3_Gene3191#	gi|16077151|gi|16077151_K03708	43.8	136	3.05e-31
ACCESSORY_REP|Org6_Gene209#	gi|15673109|gi|15673109_K11753	43.1	136	3.34e-31
ACCESSORY_REP|Org3_Gene3950#	gi|16077499|gi|16077499_NA	42.1	136	2e-31
ACCESSORY_REP|Org4_Gene4598#	gi|15896027|gi|15896027_K06901	41.2	136	2.04e-31
ACCESSORY_REP|Org4_Gene2083#	gi|15893433|gi|15893433_K01990	40.3	136	2.91e-31
ACCESSORY_REP|Org4_Gene1662#	gi|16079242|gi|16079242_NA	39.2	136	2.47e-31
ACCESSORY_REP|Org2_Gene2675#	gi|16078674|gi|16078674_K04096	37.4	136	2.57e-31
ACCESSORY_REP|Org6_Gene3340#	gi|16080398|gi|16080398_K03657	36.8	136	5.22e-31
ACCESSORY_REP|Org1_Gene1581#	gi|255767827|gi|255767827_K03488	33.6	136	4.17e-31
ACCESSORY_REP|Org4_Gene759#	gi|16077452|gi|16077452_NA	33	136	2.79e-31
ACCESSORY_REP|Org6_Gene1192#	gi|16077972|gi|16077972_K01990	32.7	136	2.65e-31
ACCESSORY_REP|Org5_Gene1943#	gi|15677889|gi|15677889_NA	28.3	136	6.48e-31
ACCESSORY_REP|Org5_Gene2796#	gi|29348957|gi|29348957_K07133	27.4	136	6.32e-31
ACCESSORY_REP|Org4_Gene3349#	gi|15673641|gi|15673641_K00625	56.7	135	4.27e-31
ACCESSORY_REP|Org1_Gene345#	gi|16130855|gi|16130855_K02428	51	135	4.9e-31
ACCESSORY_REP|Org1_Gene371#	gi|16077174|gi|16077174_K00564	46.3	135	3.83e-31
ACCESSORY_REP|Org6_Gene3227#	gi|15894755|gi|15894755_K05846	42.2	135	4.42e-31
ACCESSORY_REP|Org5_Gene321#	gi|255767791|gi|255767791_K02575	40.2	135	6.57e-31
ACCESSORY_REP|Org1_Gene3619#	gi|15672293|gi|15672293_K18892	37.5	135	4.73e-31
ACCESSORY_REP|Org4_Gene1652#	gi|16077452|gi|16077452_NA	28.5	135	1.07e-30
ACCESSORY_REP|Org4_Gene1827#	gi|15672686|gi|15672686_K00425	67.7	134	7.06e-31
ACCESSORY_REP|Org4_Gene4329#	gi|15672585|gi|15672585_K00831	55.5	134	5.88e-31
ACCESSORY_REP|Org3_Gene374#	gi|15672094|gi|15672094_K00655	53.6	134	9.59e-31
ACCESSORY_REP|Org5_Gene2750#	gi|397673112|gi|397673112_K06147	51.8	134	1.06e-30
ACCESSORY_REP|Org3_Gene2234#	gi|15894060|gi|15894060_K02006	48.6	134	8.25e-31
ACCESSORY_REP|Org2_Gene3646#	gi|16078067|gi|16078067_K02503	47.5	134	8.19e-31
ACCESSORY_REP|Org3_Gene2616#	gi|15676616|gi|15676616_K01772	45.7	134	6.8e-31
ACCESSORY_REP|Org4_Gene3639#	gi|15673750|gi|15673750_K02109	43.5	134	7.63e-31
ACCESSORY_REP|Org6_Gene1301#	gi|15672321|gi|15672321_K00687	40.6	134	1.09e-30
ACCESSORY_REP|Org2_Gene556#	gi|15674032|gi|15674032_K07010	39.6	134	9.59e-31
ACCESSORY_REP|Org3_Gene4205#	gi|15677964|gi|15677964_K01945	39.3	134	8.5e-31
ACCESSORY_REP|Org5_Gene3622#	gi|15672321|gi|15672321_K00687	35.8	134	1.5e-30
ACCESSORY_REP|Org2_Gene897#	gi|16129451|gi|16129451_NA	34.4	134	1.57e-30
ACCESSORY_REP|Org6_Gene2350#	gi|15672346|gi|15672346_K06180	33	134	9.72e-31
ACCESSORY_REP|Org4_Gene828#	gi|15672418|gi|15672418_NA	31.8	134	1.33e-30
ACCESSORY_REP|Org3_Gene1354#	gi|16129772|gi|16129772_K02795	31.2	134	1.4e-30
ACCESSORY_REP|Org3_Gene3512#	gi|15893792|gi|15893792_K06153	68.8	133	1.19e-30
ACCESSORY_REP|Org4_Gene1549#	gi|16077736|gi|16077736_K02433	50.4	133	1.66e-30
ACCESSORY_REP|Org3_Gene257#	gi|561108337|gi|561108337_K07669	47.3	133	1.49e-30
ACCESSORY_REP|Org6_Gene3212#	gi|66392192|gi|66392192_K00940	45.5	133	1.43e-30
ACCESSORY_REP|Org6_Gene135#	gi|15606561|gi|15606561_K17759	44	133	2.06e-30
ACCESSORY_REP|Org5_Gene548#	gi|15672975|gi|15672975_K11752	43.8	133	2e-30
ACCESSORY_REP|Org4_Gene994#	gi|15674007|gi|15674007_K04047	42.2	133	1.5e-30
ACCESSORY_REP|Org5_Gene99#	gi|15805532|gi|15805532_K01081	37.5	133	3.82e-30
ACCESSORY_REP|Org5_Gene2238#	gi|15673601|gi|15673601_K07507	34.9	133	2.87e-30
ACCESSORY_REP|Org1_Gene1966#	gi|16077632|gi|16077632_K06994	29.9	133	3.48e-30
ACCESSORY_REP|Org3_Gene465#	gi|30024074|gi|30024074_K03713	61.8	132	2.77e-30
ACCESSORY_REP|Org6_Gene336#	gi|15896527|gi|15896527_K06147	56.1	132	1.94e-30
ACCESSORY_REP|Org1_Gene2771#	gi|15672479|gi|15672479_K11068	50.4	132	4.09e-30
ACCESSORY_REP|Org5_Gene1086#	gi|16079793|gi|16079793_K07447	49.6	132	4.04e-30
ACCESSORY_REP|Org3_Gene3948#	gi|6320749|gi|6320749_NA	49.6	132	3.42e-30
ACCESSORY_REP|Org5_Gene2244#	gi|16079415|gi|16079415_K01424	48.8	132	4.12e-30
ACCESSORY_REP|Org3_Gene3501#	gi|29347820|gi|29347820_NA	48.2	132	4.8e-30
ACCESSORY_REP|Org6_Gene12#	gi|15673540|gi|15673540_K08659	47.9	132	2.42e-30
ACCESSORY_REP|Org2_Gene1840#	gi|16079793|gi|16079793_K07447	47.1	132	4.04e-30
ACCESSORY_REP|Org4_Gene627#	gi|16078677|gi|16078677_K03733	46.8	132	3.98e-30
ACCESSORY_REP|Org3_Gene4238#	gi|226524764|gi|226524764_K01153	43.4	132	2.63e-30
ACCESSORY_REP|Org3_Gene2195#	gi|15673897|gi|15673897_NA	42.4	132	5.17e-30
ACCESSORY_REP|Org2_Gene739#	gi|15673111|gi|15673111_K09963	40.6	132	4.07e-30
ACCESSORY_REP|Org6_Gene2173#	gi|15673975|gi|15673975_K00563	40.5	132	4.97e-30
ACCESSORY_REP|Org2_Gene2157#	gi|15895500|gi|15895500_K07462	39.8	132	5.11e-30
ACCESSORY_REP|Org5_Gene525#	gi|16079297|gi|16079297_K03722	39	132	3.61e-30
ACCESSORY_REP|Org6_Gene1209#	gi|15672824|gi|15672824_K01439	38.2	132	2.98e-30
ACCESSORY_REP|Org6_Gene2841#	gi|16079362|gi|16079362_NA	37.6	132	5.42e-30
ACCESSORY_REP|Org4_Gene2659#	gi|397673530|gi|397673530_NA	36.2	132	4.61e-30
ACCESSORY_REP|Org2_Gene1865#	gi|255767736|gi|255767736_K00384	36.2	132	3.21e-30
ACCESSORY_REP|Org3_Gene1396#	gi|15604236|gi|15604236_K05833	36	132	4.82e-30
ACCESSORY_REP|Org4_Gene3936#	gi|15674133|gi|15674133_K06286	33.7	132	3.74e-30
ACCESSORY_REP|Org1_Gene94#	gi|16080038|gi|16080038_NA	31.4	132	5.6e-30
ACCESSORY_REP|Org4_Gene1830#	gi|16080489|gi|16080489_K00903	54.8	131	5.73e-30
ACCESSORY_REP|Org3_Gene1378#	gi|255767736|gi|255767736_K00384	53.5	131	6.74e-30
ACCESSORY_REP|Org2_Gene3136#	gi|15672847|gi|15672847_K03438	52.2	131	7.76e-30
ACCESSORY_REP|Org3_Gene480#	gi|255767837|gi|255767837_K11535	49.3	131	8.75e-30
ACCESSORY_REP|Org6_Gene539#	gi|15673426|gi|15673426_K00867	48.1	131	5.39e-30
ACCESSORY_REP|Org4_Gene1153#	gi|16132170|gi|16132170_K03427	48	131	5.05e-30
ACCESSORY_REP|Org4_Gene99#	gi|16079502|gi|16079502_K01262	47.9	131	4.94e-30
ACCESSORY_REP|Org6_Gene1151#	gi|16080619|gi|16080619_K01791	45.2	131	5.72e-30
ACCESSORY_REP|Org3_Gene1359#	gi|15896813|gi|15896813_NA	45.1	131	8.33e-30
ACCESSORY_REP|Org1_Gene1945#	gi|16080268|gi|16080268_NA	44.8	131	5.31e-30
ACCESSORY_REP|Org6_Gene1407#	gi|15672608|gi|15672608_K00791	44	131	8.14e-30
ACCESSORY_REP|Org2_Gene1926#	gi|16080026|gi|16080026_K02529	42.1	131	6.64e-30
ACCESSORY_REP|Org3_Gene1073#	gi|255767653|gi|255767653_K07095	42.1	131	8.53e-30
ACCESSORY_REP|Org1_Gene1667#	gi|14602114|gi|14602114_K01990	41.9	131	8.58e-30
ACCESSORY_REP|Org3_Gene763#	gi|15674089|gi|15674089_NA	36.4	131	7.49e-30
ACCESSORY_REP|Org5_Gene2465#	gi|16080712|gi|16080712_K06131	36.4	131	9.59e-30
ACCESSORY_REP|Org6_Gene22#	gi|15893768|gi|15893768_NA	34.8	131	1.45e-29
ACCESSORY_REP|Org3_Gene382#	gi|16079292|gi|16079292_K02086	33	131	9.41e-30
ACCESSORY_REP|Org2_Gene2979#	gi|15896688|gi|15896688_NA	32.8	131	1.06e-29
ACCESSORY_REP|Org3_Gene4733#	gi|16079316|gi|16079316_NA	31.6	131	1.55e-29
ACCESSORY_REP|Org1_Gene2274#	gi|15673780|gi|15673780_NA	30.7	131	1.04e-29
ACCESSORY_REP|Org3_Gene628#	gi|15672884|gi|15672884_NA	30.7	131	1.44e-29
ACCESSORY_REP|Org4_Gene3967#	gi|15672651|gi|15672651_K01958	72	130	1.01e-29
ACCESSORY_REP|Org6_Gene1430#	gi|255767537|gi|255767537_K06442	64.4	130	1.18e-29
ACCESSORY_REP|Org5_Gene249#	gi|15672756|gi|15672756_K00059	58.8	130	1.09e-29
ACCESSORY_REP|Org1_Gene687#	gi|15673470|gi|15673470_NA	55.5	130	1.3e-29
ACCESSORY_REP|Org4_Gene838#	gi|15672750|gi|15672750_K02834	55.1	130	9.94e-30
ACCESSORY_REP|Org6_Gene1551#	gi|16078637|gi|16078637_K03500	51.2	130	1.08e-29
ACCESSORY_REP|Org1_Gene3614#	gi|16079797|gi|16079797_K10039	50	130	1.47e-29
ACCESSORY_REP|Org4_Gene953#	gi|15672633|gi|15672633_K03427	44.8	130	1.54e-29
ACCESSORY_REP|Org3_Gene2967#	gi|15672891|gi|15672891_NA	43.4	130	1.69e-29
ACCESSORY_REP|Org5_Gene528#	gi|15672386|gi|15672386_K00869	41.9	130	1.74e-29
ACCESSORY_REP|Org6_Gene740#	gi|15676303|gi|15676303_K01785	37.6	130	1.66e-29
ACCESSORY_REP|Org5_Gene737#	gi|16079359|gi|16079359_K03654	34.4	130	1.91e-29
ACCESSORY_REP|Org5_Gene1172#	gi|383323882|gi|383323882_K00286	31	130	2.91e-29
ACCESSORY_REP|Org2_Gene400#	gi|15894797|gi|15894797_K02004	26.6	130	3.99e-29
ACCESSORY_REP|Org4_Gene1376#	gi|16077499|gi|16077499_NA	62	129	2.12e-29
ACCESSORY_REP|Org4_Gene2451#	gi|383322183|gi|383322183_K01430	58	129	2.39e-29
ACCESSORY_REP|Org4_Gene3508#	gi|15672547|gi|15672547_K02372	56.9	129	2.2e-29
ACCESSORY_REP|Org2_Gene2216#	gi|255767680|gi|255767680_K07170	54.1	129	2.29e-29
ACCESSORY_REP|Org4_Gene3033#	gi|16080326|gi|16080326_K02072	53.3	129	3.2e-29
ACCESSORY_REP|Org2_Gene732#	gi|574739634|gi|574739634_NA	51.2	129	2.31e-29
ACCESSORY_REP|Org4_Gene823#	gi|16078502|gi|16078502_K03436	49.7	129	2.73e-29
ACCESSORY_REP|Org6_Gene2016#	gi|255767083|gi|255767083_K00016	48.5	129	3.51e-29
ACCESSORY_REP|Org5_Gene2425#	gi|16080297|gi|16080297_NA	47.4	129	1.96e-29
ACCESSORY_REP|Org6_Gene1964#	gi|15893331|gi|15893331_K03688	47	129	2.2e-29
ACCESSORY_REP|Org3_Gene4066#	gi|15673976|gi|15673976_K06201	44.7	129	2.16e-29
ACCESSORY_REP|Org1_Gene3621#	gi|16131429|gi|16131429_K07497	43.8	129	3.99e-29
ACCESSORY_REP|Org6_Gene2837#	gi|16077157|gi|16077157_NA	41.6	129	4.14e-29
ACCESSORY_REP|Org3_Gene1148#	gi|90111695|gi|90111695_NA	41.1	129	2.65e-29
ACCESSORY_REP|Org5_Gene978#	gi|16078524|gi|16078524_K00627	40.3	129	5.95e-29
ACCESSORY_REP|Org1_Gene3520#	gi|15673160|gi|15673160_K03215	40.1	129	3.33e-29
ACCESSORY_REP|Org2_Gene570#	gi|15673757|gi|15673757_K01990	40.1	129	2.06e-29
ACCESSORY_REP|Org4_Gene4574#	gi|90111438|gi|90111438_K04022	37.8	129	6.58e-29
ACCESSORY_REP|Org5_Gene217#	gi|15672806|gi|15672806_K07497	37	129	9.59e-29
ACCESSORY_REP|Org4_Gene47#	gi|16078643|gi|16078643_K00949	36.3	129	3.11e-29
ACCESSORY_REP|Org6_Gene871#	gi|15673350|gi|15673350_NA	34.6	129	4.47e-29
ACCESSORY_REP|Org1_Gene1490#	gi|15896898|gi|15896898_K06889	33.9	129	5.64e-29
ACCESSORY_REP|Org1_Gene1307#	gi|15672152|gi|15672152_NA	33.5	129	4.17e-29
ACCESSORY_REP|Org5_Gene2112#	gi|397673936|gi|397673936_K02077	30.9	129	5.31e-29
ACCESSORY_REP|Org6_Gene1385#	gi|15672817|gi|15672817_NA	30.1	129	7.03e-29
ACCESSORY_REP|Org3_Gene2725#	gi|15674146|gi|15674146_K08152	27.6	129	4.4e-29
ACCESSORY_REP|Org3_Gene3783#	gi|15893657|gi|15893657_K07088	26.2	129	7.7e-29
ACCESSORY_REP|Org2_Gene1859#	gi|16079846|gi|16079846_K02899	69.7	128	3.09e-29
ACCESSORY_REP|Org4_Gene32#	gi|255767406|gi|255767406_K00791	56.3	128	3.59e-29
ACCESSORY_REP|Org6_Gene2786#	gi|15673591|gi|15673591_K00931	47.6	128	5.55e-29
ACCESSORY_REP|Org1_Gene3233#	gi|15672094|gi|15672094_K00655	45.5	128	5.03e-29
ACCESSORY_REP|Org2_Gene1153#	gi|255767625|gi|255767625_K11737	44	128	6.12e-29
ACCESSORY_REP|Org5_Gene1612#	gi|15673071|gi|15673071_K02242	43.2	128	5.9e-29
ACCESSORY_REP|Org5_Gene1681#	gi|15806596|gi|15806596_K05825	42.3	128	5.15e-29
ACCESSORY_REP|Org4_Gene559#	gi|15672979|gi|15672979_K03101	40.7	128	4.65e-29
ACCESSORY_REP|Org3_Gene3631#	gi|15896089|gi|15896089_K00865	38.8	128	5.4e-29
ACCESSORY_REP|Org4_Gene267#	gi|16079379|gi|16079379_K05896	38	128	8.36e-29
ACCESSORY_REP|Org1_Gene1071#	gi|15673890|gi|15673890_K07482	36.8	128	1.39e-28
ACCESSORY_REP|Org3_Gene1316#	gi|15893714|gi|15893714_K02757	32.9	128	1.28e-28
ACCESSORY_REP|Org1_Gene2069#	gi|15672418|gi|15672418_NA	32.3	128	7.03e-29
ACCESSORY_REP|Org4_Gene1106#	gi|15672983|gi|15672983_NA	48.3	127	8.47e-29
ACCESSORY_REP|Org5_Gene1123#	gi|15673631|gi|15673631_K01271	47.4	127	7.35e-29
ACCESSORY_REP|Org2_Gene2112#	gi|16078730|gi|16078730_K11753	47.2	127	1.24e-28
ACCESSORY_REP|Org6_Gene3812#	gi|15893856|gi|15893856_NA	43.7	127	8.2e-29
ACCESSORY_REP|Org1_Gene1369#	gi|15673420|gi|15673420_K07335	43.5	127	1.54e-28
ACCESSORY_REP|Org4_Gene1890#	gi|16077458|gi|16077458_K07250	43.4	127	1.11e-28
ACCESSORY_REP|Org1_Gene1696#	gi|345452720|gi|345452720_K02796	38.1	127	1.45e-28
ACCESSORY_REP|Org1_Gene2152#	gi|16080000|gi|16080000_K00571	38	127	9.11e-29
ACCESSORY_REP|Org6_Gene1897#	gi|16077966|gi|16077966_NA	37.8	127	9.8e-29
ACCESSORY_REP|Org6_Gene2767#	gi|15673717|gi|15673717_K00782	37.3	127	1.33e-28
ACCESSORY_REP|Org4_Gene261#	gi|15673814|gi|15673814_K03722	37.2	127	1.34e-28
ACCESSORY_REP|Org1_Gene3341#	gi|15673254|gi|15673254_K06147	36.4	127	1.45e-28
ACCESSORY_REP|Org6_Gene35#	gi|15672254|gi|15672254_NA	36	127	1.33e-28
ACCESSORY_REP|Org3_Gene3561#	gi|16077531|gi|16077531_K01775	35.7	127	2.21e-28
ACCESSORY_REP|Org5_Gene1972#	gi|16078547|gi|16078547_K01425	29.5	127	1.91e-28
ACCESSORY_REP|Org3_Gene4686#	gi|16080683|gi|16080683_NA	28.6	127	1.34e-28
ACCESSORY_REP|Org2_Gene2942#	gi|255767509|gi|255767509_K04763	62.9	126	1.82e-28
ACCESSORY_REP|Org3_Gene2745#	gi|16128870|gi|16128870_K00656	57	126	3.81e-28
ACCESSORY_REP|Org5_Gene3690#	gi|15673416|gi|15673416_K09787	54.9	126	1.75e-28
ACCESSORY_REP|Org2_Gene1946#	gi|162135906|gi|162135906_K18702	52.4	126	2.08e-28
ACCESSORY_REP|Org5_Gene164#	gi|15672108|gi|15672108_K08161	50.8	126	3.04e-28
ACCESSORY_REP|Org5_Gene3469#	gi|16079616|gi|16079616_K09710	49.2	126	2.39e-28
ACCESSORY_REP|Org6_Gene1574#	gi|16078650|gi|16078650_K03655	48	126	1.73e-28
ACCESSORY_REP|Org5_Gene2601#	gi|15673226|gi|15673226_K02440	47.1	126	1.6e-28
ACCESSORY_REP|Org2_Gene2261#	gi|29347452|gi|29347452_NA	45.6	126	2.9e-28
ACCESSORY_REP|Org3_Gene294#	gi|255767538|gi|255767538_K13789	43.7	126	3.18e-28
ACCESSORY_REP|Org5_Gene2205#	gi|15672250|gi|15672250_NA	38.8	126	2.25e-28
ACCESSORY_REP|Org4_Gene1052#	gi|255767684|gi|255767684_NA	35.2	126	4.19e-28
ACCESSORY_REP|Org2_Gene2834#	gi|15606985|gi|15606985_K03799	34.2	126	3.83e-28
ACCESSORY_REP|Org1_Gene3462#	gi|16080683|gi|16080683_NA	32.2	126	3.53e-28
ACCESSORY_REP|Org6_Gene1323#	gi|16079610|gi|16079610_K02340	32	126	3.69e-28
ACCESSORY_REP|Org4_Gene3897#	gi|15893671|gi|15893671_K02030	32	126	2.69e-28
ACCESSORY_REP|Org1_Gene1748#	gi|15674095|gi|15674095_K09816	31.7	126	5.32e-28
ACCESSORY_REP|Org1_Gene2940#	gi|15895902|gi|15895902_K01955	31.2	126	5.49e-28
ACCESSORY_REP|Org1_Gene1803#	gi|16131030|gi|16131030_K10984	66.3	125	2.54e-28
ACCESSORY_REP|Org5_Gene3631#	gi|15672039|gi|15672039_K00841	43.7	125	3.94e-28
ACCESSORY_REP|Org3_Gene4259#	gi|16079958|gi|16079958_K00859	39.8	125	6.11e-28
ACCESSORY_REP|Org5_Gene3526#	gi|16077966|gi|16077966_NA	38.2	125	5.18e-28
ACCESSORY_REP|Org3_Gene3709#	gi|15893854|gi|15893854_NA	38.1	125	6.97e-28
ACCESSORY_REP|Org6_Gene2303#	gi|15674133|gi|15674133_K06286	36.8	125	5.97e-28
ACCESSORY_REP|Org2_Gene3142#	gi|15674213|gi|15674213_K03570	36.7	125	5.23e-28
ACCESSORY_REP|Org2_Gene2331#	gi|255767574|gi|255767574_K02316	36.3	125	4.78e-28
ACCESSORY_REP|Org5_Gene3245#	gi|16129974|gi|16129974_NA	35.5	125	5.29e-28
ACCESSORY_REP|Org6_Gene3143#	gi|15671995|gi|15671995_K03723	29.6	125	8.29e-28
ACCESSORY_REP|Org5_Gene3515#	gi|15673707|gi|15673707_K07533	27.8	125	7.82e-28
ACCESSORY_REP|Org3_Gene3152#	gi|16080516|gi|16080516_NA	58.3	124	4.96e-28
ACCESSORY_REP|Org6_Gene721#	gi|15644737|gi|15644737_K01738	56.9	124	6.54e-28
ACCESSORY_REP|Org4_Gene1785#	gi|16077109|gi|16077109_K05985	54.8	124	7.6e-28
ACCESSORY_REP|Org2_Gene2559#	gi|15895945|gi|15895945_K03654	52.3	124	5.14e-28
ACCESSORY_REP|Org1_Gene3592#	gi|15673984|gi|15673984_K01534	49.7	124	9.54e-28
ACCESSORY_REP|Org2_Gene2327#	gi|16078649|gi|16078649_K01752	48.1	124	7.89e-28
ACCESSORY_REP|Org5_Gene1146#	gi|15676665|gi|15676665_K01243	47.7	124	7.71e-28
ACCESSORY_REP|Org2_Gene2719#	gi|15672881|gi|15672881_K19350	45.5	124	1.08e-27
ACCESSORY_REP|Org6_Gene657#	gi|15672220|gi|15672220_NA	43.2	124	9.25e-28
ACCESSORY_REP|Org1_Gene989#	gi|16081065|gi|16081065_K03489	41.7	124	9.78e-28
ACCESSORY_REP|Org1_Gene78#	gi|30024026|gi|30024026_K07088	38.7	124	7.58e-28
ACCESSORY_REP|Org3_Gene1653#	gi|255767101|gi|255767101_NA	37.3	124	1.55e-27
ACCESSORY_REP|Org6_Gene2228#	gi|15673631|gi|15673631_K01271	35.4	124	8.21e-28
ACCESSORY_REP|Org4_Gene1700#	gi|16077336|gi|16077336_K18926	34.6	124	9.69e-28
ACCESSORY_REP|Org2_Gene303#	gi|767916231|gi|767916231_NA	34.3	124	2.84e-27
ACCESSORY_REP|Org3_Gene969#	gi|16078588|gi|16078588_K03589	34.1	124	1.71e-27
ACCESSORY_REP|Org2_Gene2532#	gi|15896898|gi|15896898_K06889	33.6	124	1.38e-27
ACCESSORY_REP|Org1_Gene2260#	gi|16078605|gi|16078605_NA	33	124	1.12e-27
ACCESSORY_REP|Org1_Gene2774#	gi|16079017|gi|16079017_K03797	33	124	1.87e-27
ACCESSORY_REP|Org5_Gene425#	gi|15672315|gi|15672315_NA	48.7	123	1.9e-27
ACCESSORY_REP|Org3_Gene1630#	gi|15672958|gi|15672958_K03647	48.5	123	1.25e-27
ACCESSORY_REP|Org5_Gene844#	gi|15673554|gi|15673554_K01641	44.2	123	1.99e-27
ACCESSORY_REP|Org3_Gene880#	gi|15673114|gi|15673114_K02755	42.8	123	1.55e-27
ACCESSORY_REP|Org2_Gene2100#	gi|255767364|gi|255767364_K03529	40.8	123	1.74e-27
ACCESSORY_REP|Org1_Gene3244#	gi|15674240|gi|15674240_K03100	38.6	123	2.79e-27
ACCESSORY_REP|Org1_Gene3211#	gi|15672881|gi|15672881_K19350	37.7	123	2.07e-27
ACCESSORY_REP|Org4_Gene2570#	gi|15673897|gi|15673897_NA	37.1	123	2.16e-27
ACCESSORY_REP|Org3_Gene32#	gi|15894808|gi|15894808_K02532	37	123	2.44e-27
ACCESSORY_REP|Org5_Gene2865#	gi|16080162|gi|16080162_K03498	36.7	123	2.36e-27
ACCESSORY_REP|Org1_Gene951#	gi|16078503|gi|16078503_K00882	32.4	123	2.21e-27
ACCESSORY_REP|Org4_Gene2730#	gi|15673646|gi|15673646_NA	31.8	123	2.52e-27
ACCESSORY_REP|Org5_Gene110#	gi|16077953|gi|16077953_K02954	69.7	122	1.99e-27
ACCESSORY_REP|Org4_Gene3034#	gi|16080326|gi|16080326_K02072	61.6	122	2.22e-27
ACCESSORY_REP|Org1_Gene36#	gi|15673671|gi|15673671_K08996	59.3	122	4.88e-27
ACCESSORY_REP|Org6_Gene3890#	gi|16079383|gi|16079383_K14652	56.5	122	2.46e-27
ACCESSORY_REP|Org2_Gene1401#	gi|15673475|gi|15673475_K01215	53.8	122	1.97e-27
ACCESSORY_REP|Org1_Gene2596#	gi|16079379|gi|16079379_K05896	50	122	2.42e-27
ACCESSORY_REP|Org3_Gene1188#	gi|15672580|gi|15672580_K02493	45.8	122	3.2e-27
ACCESSORY_REP|Org5_Gene730#	gi|16079240|gi|16079240_K00287	43.9	122	3.63e-27
ACCESSORY_REP|Org5_Gene1364#	gi|15672100|gi|15672100_K08483	42.3	122	5.2e-27
ACCESSORY_REP|Org6_Gene2647#	gi|50812222|gi|50812222_NA	42.1	122	3.89e-27
ACCESSORY_REP|Org4_Gene91#	gi|16079598|gi|16079598_K09761	41.9	122	5.2e-27
ACCESSORY_REP|Org4_Gene2582#	gi|15672326|gi|15672326_K15580	40.4	122	3.53e-27
ACCESSORY_REP|Org1_Gene1661#	gi|15895566|gi|15895566_K03665	37.3	122	4.1e-27
ACCESSORY_REP|Org6_Gene2008#	gi|15673814|gi|15673814_K03722	36.4	122	7.83e-27
ACCESSORY_REP|Org6_Gene499#	gi|90111488|gi|90111488_NA	34	122	3.99e-27
ACCESSORY_REP|Org2_Gene2594#	gi|16079292|gi|16079292_K02086	33.8	122	6.52e-27
ACCESSORY_REP|Org3_Gene270#	gi|16079362|gi|16079362_NA	32.8	122	5.49e-27
ACCESSORY_REP|Org6_Gene2506#	gi|16077460|gi|16077460_K05340	32.6	122	3.77e-27
ACCESSORY_REP|Org1_Gene1671#	gi|15673092|gi|15673092_NA	32.4	122	3.94e-27
ACCESSORY_REP|Org6_Gene51#	gi|16077853|gi|16077853_NA	31.8	122	4.4e-27
ACCESSORY_REP|Org6_Gene371#	gi|16081100|gi|16081100_K03449	31.8	122	5.87e-27
ACCESSORY_REP|Org1_Gene1524#	gi|15672136|gi|15672136_NA	31.4	122	5.98e-27
ACCESSORY_REP|Org6_Gene2752#	gi|16080818|gi|16080818_K00625	68.7	121	4.5e-27
ACCESSORY_REP|Org4_Gene4632#	gi|255767764|gi|255767764_K01534	66.7	121	4.24e-27
ACCESSORY_REP|Org4_Gene4163#	gi|15673457|gi|15673457_NA	56.8	121	7.75e-27
ACCESSORY_REP|Org5_Gene1632#	gi|383323343|gi|383323343_K00147	55	121	7.08e-27
ACCESSORY_REP|Org1_Gene303#	gi|15674189|gi|15674189_K03550	49.2	121	8.13e-27
ACCESSORY_REP|Org3_Gene2344#	gi|16078033|gi|16078033_K03315	45.3	121	9.44e-27
ACCESSORY_REP|Org6_Gene3057#	gi|15673243|gi|15673243_K03367	45.2	121	4.96e-27
ACCESSORY_REP|Org6_Gene1099#	gi|16077629|gi|16077629_K11737	44.6	121	7.02e-27
ACCESSORY_REP|Org4_Gene3794#	gi|15896148|gi|15896148_K01921	44.4	121	8.38e-27
ACCESSORY_REP|Org2_Gene2542#	gi|15673583|gi|15673583_K01956	43	121	9.77e-27
ACCESSORY_REP|Org5_Gene563#	gi|15674159|gi|15674159_NA	42.1	121	5.65e-27
ACCESSORY_REP|Org4_Gene4264#	gi|hmm15052013|gi|hmm15052013_K06950	40.8	121	1.17e-26
ACCESSORY_REP|Org4_Gene584#	gi|15672297|gi|15672297_K03523	40.5	121	8.87e-27
ACCESSORY_REP|Org2_Gene2558#	gi|15895864|gi|15895864_NA	39.6	121	9.87e-27
ACCESSORY_REP|Org2_Gene3068#	gi|15673750|gi|15673750_K02109	37.9	121	8.28e-27
ACCESSORY_REP|Org1_Gene32#	gi|16078547|gi|16078547_K01425	37.8	121	9.17e-27
ACCESSORY_REP|Org5_Gene2748#	gi|16080462|gi|16080462_K01990	36.5	121	1.12e-26
ACCESSORY_REP|Org1_Gene631#	gi|29349833|gi|29349833_K01619	56.1	120	1.34e-26
ACCESSORY_REP|Org3_Gene324#	gi|15674123|gi|15674123_NA	50.4	120	1.08e-26
ACCESSORY_REP|Org1_Gene2360#	gi|16078520|gi|16078520_K01462	46.5	120	1.17e-26
ACCESSORY_REP|Org6_Gene3272#	gi|255767167|gi|255767167_K11175	45.9	120	9.86e-27
ACCESSORY_REP|Org2_Gene1614#	gi|15673696|gi|15673696_K01834	44.7	120	1.51e-26
ACCESSORY_REP|Org3_Gene783#	gi|16078531|gi|16078531_K01092	44.5	120	1.42e-26
ACCESSORY_REP|Org2_Gene1073#	gi|16131028|gi|16131028_K02082	43.8	120	1.51e-26
ACCESSORY_REP|Org2_Gene3250#	gi|16077658|gi|16077658_K06925	42.4	120	1.28e-26
ACCESSORY_REP|Org4_Gene2148#	gi|15893818|gi|15893818_K19350	42.1	120	1.19e-26
ACCESSORY_REP|Org4_Gene194#	gi|16079481|gi|16079481_K03402	40.1	120	1.55e-26
ACCESSORY_REP|Org2_Gene2283#	gi|15673785|gi|15673785_K07386	36.3	120	1.79e-26
ACCESSORY_REP|Org3_Gene438#	gi|15674226|gi|15674226_K03655	36.2	120	2.02e-26
ACCESSORY_REP|Org4_Gene2796#	gi|24646169|gi|24646169_K12309	35	120	3.02e-26
ACCESSORY_REP|Org1_Gene868#	gi|16129581|gi|16129581_K01488	34.9	120	1.63e-26
ACCESSORY_REP|Org5_Gene2751#	gi|15673540|gi|15673540_K08659	30.7	120	2.47e-26
ACCESSORY_REP|Org3_Gene1748#	gi|15674046|gi|15674046_K04485	58.7	119	1.74e-26
ACCESSORY_REP|Org4_Gene205#	gi|16077102|gi|16077102_NA	58.1	119	2.05e-26
ACCESSORY_REP|Org5_Gene1350#	gi|15674019|gi|15674019_K01478	56.7	119	2.52e-26
ACCESSORY_REP|Org3_Gene2194#	gi|15594989|gi|15594989_K01788	49.1	119	2.1e-26
ACCESSORY_REP|Org6_Gene1287#	gi|15674143|gi|15674143_K07177	47.7	119	2.5e-26
ACCESSORY_REP|Org3_Gene1452#	gi|15672169|gi|15672169_K04759	45.7	119	2.36e-26
ACCESSORY_REP|Org3_Gene2049#	gi|16078414|gi|16078414_NA	43.8	119	3.51e-26
ACCESSORY_REP|Org5_Gene3642#	gi|255767542|gi|255767542_NA	43.2	119	2.1e-26
ACCESSORY_REP|Org3_Gene224#	gi|16079297|gi|16079297_K03722	42.9	119	4.35e-26
ACCESSORY_REP|Org3_Gene1001#	gi|15673745|gi|15673745_K02114	42.9	119	2.02e-26
ACCESSORY_REP|Org4_Gene1622#	gi|15673058|gi|15673058_K06885	41.8	119	2.29e-26
ACCESSORY_REP|Org1_Gene2633#	gi|255767276|gi|255767276_NA	41.6	119	2.16e-26
ACCESSORY_REP|Org6_Gene1393#	gi|16079545|gi|16079545_K01934	39.6	119	4.55e-26
ACCESSORY_REP|Org1_Gene2815#	gi|255767483|gi|255767483_NA	39.5	119	2.78e-26
ACCESSORY_REP|Org5_Gene2910#	gi|16077503|gi|16077503_K03322	38.3	119	4.5e-26
ACCESSORY_REP|Org1_Gene790#	gi|15673664|gi|15673664_NA	38.2	119	2.79e-26
ACCESSORY_REP|Org4_Gene2468#	gi|255767570|gi|255767570_K02076	38.2	119	2.03e-26
ACCESSORY_REP|Org1_Gene820#	gi|15673611|gi|15673611_NA	37.6	119	2.45e-26
ACCESSORY_REP|Org5_Gene2350#	gi|15673931|gi|15673931_NA	35.2	119	4.35e-26
ACCESSORY_REP|Org1_Gene196#	gi|255767333|gi|255767333_K03442	32.8	119	3.45e-26
ACCESSORY_REP|Org2_Gene1051#	gi|16080481|gi|16080481_K19427	32.7	119	5.23e-26
ACCESSORY_REP|Org6_Gene2262#	gi|255767386|gi|255767386_NA	31.1	119	6.11e-26
ACCESSORY_REP|Org2_Gene505#	gi|15673788|gi|15673788_K01928	29.9	119	7.08e-26
ACCESSORY_REP|Org1_Gene1796#	gi|15673157|gi|15673157_K01788	68.3	118	2.97e-26
ACCESSORY_REP|Org4_Gene924#	gi|16079568|gi|16079568_K01151	66.7	118	2.84e-26
ACCESSORY_REP|Org1_Gene751#	gi|15672395|gi|15672395_K02760	56.5	118	4.52e-26
ACCESSORY_REP|Org6_Gene501#	gi|15644703|gi|15644703_K14048	53.3	118	4.01e-26
ACCESSORY_REP|Org5_Gene465#	gi|15672865|gi|15672865_NA	50	118	3.55e-26
ACCESSORY_REP|Org1_Gene3193#	gi|15672557|gi|15672557_K12952	49.2	118	4.2e-26
ACCESSORY_REP|Org1_Gene2813#	gi|15673633|gi|15673633_K07444	46.8	118	5.74e-26
ACCESSORY_REP|Org5_Gene2574#	gi|16129649|gi|16129649_K03785	45.3	118	4.33e-26
ACCESSORY_REP|Org4_Gene4699#	gi|15894907|gi|15894907_K03152	38.8	118	9.2e-26
ACCESSORY_REP|Org4_Gene1303#	gi|16080414|gi|16080414_K12573	38.2	118	6.84e-26
ACCESSORY_REP|Org4_Gene1280#	gi|15672559|gi|15672559_NA	38.1	118	8.69e-26
ACCESSORY_REP|Org1_Gene918#	gi|16080087|gi|16080087_NA	35.7	118	7.81e-26
ACCESSORY_REP|Org2_Gene2581#	gi|15673814|gi|15673814_K03722	32.2	118	2.08e-25
ACCESSORY_REP|Org1_Gene662#	gi|16077353|gi|16077353_K01182	30.5	118	7.5e-26
ACCESSORY_REP|Org2_Gene2259#	gi|15645820|gi|15645820_K06148	28.5	118	1.5e-25
ACCESSORY_REP|Org6_Gene1829#	gi|255767790|gi|255767790_K00370	68	117	5.4e-26
ACCESSORY_REP|Org3_Gene3943#	gi|15673044|gi|15673044_K06158	66.2	117	7.99e-26
ACCESSORY_REP|Org2_Gene815#	gi|16081153|gi|16081153_K03495	55.8	117	5.9e-26
ACCESSORY_REP|Org2_Gene611#	gi|15672539|gi|15672539_K03697	54.6	117	6.39e-26
ACCESSORY_REP|Org3_Gene4747#	gi|16078668|gi|16078668_K14540	53.7	117	6.06e-26
ACCESSORY_REP|Org4_Gene3816#	gi|16079856|gi|16079856_K03630	53.4	117	1.77e-25
ACCESSORY_REP|Org6_Gene2221#	gi|15673995|gi|15673995_K00925	53.3	117	6.17e-26
ACCESSORY_REP|Org3_Gene3281#	gi|15672513|gi|15672513_K00567	52.7	117	9e-26
ACCESSORY_REP|Org4_Gene1445#	gi|16129913|gi|16129913_K05523	52.3	117	6.23e-26
ACCESSORY_REP|Org6_Gene3567#	gi|15673156|gi|15673156_K06131	50	117	6.28e-26
ACCESSORY_REP|Org3_Gene1708#	gi|255767101|gi|255767101_NA	49.6	117	1.14e-25
ACCESSORY_REP|Org2_Gene3114#	gi|16079418|gi|16079418_K01515	49.2	117	6.95e-26
ACCESSORY_REP|Org2_Gene3495#	gi|255767550|gi|255767550_NA	47.6	117	7.28e-26
ACCESSORY_REP|Org3_Gene3008#	gi|255767764|gi|255767764_K01534	47.1	117	1.03e-25
ACCESSORY_REP|Org2_Gene912#	gi|16077072|gi|16077072_K03629	46.9	117	8.57e-26
ACCESSORY_REP|Org6_Gene334#	gi|16078730|gi|16078730_K11753	41.3	117	1.41e-25
ACCESSORY_REP|Org2_Gene2293#	gi|255767827|gi|255767827_K03488	41.1	117	1.04e-25
ACCESSORY_REP|Org4_Gene2872#	gi|16077162|gi|16077162_K01883	40.8	117	1.43e-25
ACCESSORY_REP|Org6_Gene398#	gi|90111695|gi|90111695_NA	39.9	117	7.94e-26
ACCESSORY_REP|Org3_Gene613#	gi|15673577|gi|15673577_K07040	39.4	117	1.69e-25
ACCESSORY_REP|Org5_Gene3157#	gi|29346531|gi|29346531_K06889	38.7	117	1.14e-25
ACCESSORY_REP|Org5_Gene2599#	gi|15894017|gi|15894017_NA	37.8	117	1.39e-25
ACCESSORY_REP|Org4_Gene1406#	gi|15673643|gi|15673643_NA	37.6	117	9.32e-26
ACCESSORY_REP|Org2_Gene3095#	gi|15673722|gi|15673722_K03581	35.9	117	1.49e-25
ACCESSORY_REP|Org6_Gene1423#	gi|15672673|gi|15672673_K01262	35.8	117	1.72e-25
ACCESSORY_REP|Org6_Gene372#	gi|16081100|gi|16081100_K03449	35	117	1.27e-25
ACCESSORY_REP|Org2_Gene2125#	gi|29349892|gi|29349892_K07507	34.4	117	2.24e-25
ACCESSORY_REP|Org6_Gene557#	gi|15672050|gi|15672050_NA	31.5	117	1.82e-25
ACCESSORY_REP|Org5_Gene3722#	gi|16079555|gi|16079555_NA	31.1	117	2.22e-25
ACCESSORY_REP|Org6_Gene3591#	gi|255767243|gi|255767243_K16898	29.3	117	3.53e-25
ACCESSORY_REP|Org2_Gene2849#	gi|16080890|gi|16080890_K02761	27.4	117	1.44e-25
ACCESSORY_REP|Org5_Gene1213#	gi|16081075|gi|16081075_K00783	65.5	116	1.82e-25
ACCESSORY_REP|Org3_Gene3228#	gi|255767028|gi|255767028_K02892	63	116	2.05e-25
ACCESSORY_REP|Org4_Gene775#	gi|15673543|gi|15673543_K00215	54.2	116	1.19e-25
ACCESSORY_REP|Org6_Gene573#	gi|15673991|gi|15673991_K02838	51.4	116	1.92e-25
ACCESSORY_REP|Org4_Gene1648#	gi|16077114|gi|16077114_K00919	48.2	116	2.08e-25
ACCESSORY_REP|Org5_Gene1427#	gi|30024047|gi|30024047_K03292	47.6	116	1.55e-25
ACCESSORY_REP|Org4_Gene2444#	gi|15673574|gi|15673574_K03320	43.5	116	2.25e-25
ACCESSORY_REP|Org6_Gene3564#	gi|15894824|gi|15894824_K00756	43	116	2.1e-25
ACCESSORY_REP|Org3_Gene2231#	gi|15893970|gi|15893970_K03320	42.8	116	3.73e-25
ACCESSORY_REP|Org3_Gene2013#	gi|15674032|gi|15674032_K07010	42.8	116	2.53e-25
ACCESSORY_REP|Org4_Gene894#	gi|15645218|gi|15645218_K07316	40.9	116	5.05e-25
ACCESSORY_REP|Org4_Gene2682#	gi|16080470|gi|16080470_K02529	40.6	116	1.9e-25
ACCESSORY_REP|Org3_Gene2897#	gi|15674092|gi|15674092_NA	38.2	116	3.06e-25
ACCESSORY_REP|Org2_Gene2065#	gi|15673095|gi|15673095_K07284	37.8	116	2.63e-25
ACCESSORY_REP|Org4_Gene1886#	gi|90111184|gi|90111184_NA	35.7	116	2.41e-25
ACCESSORY_REP|Org2_Gene3453#	gi|15672321|gi|15672321_K00687	35.6	116	3.24e-25
ACCESSORY_REP|Org6_Gene2649#	gi|16079316|gi|16079316_NA	31.3	116	4.61e-25
ACCESSORY_REP|Org2_Gene2981#	gi|15896688|gi|15896688_NA	31.3	116	3.46e-25
ACCESSORY_REP|Org2_Gene260#	gi|15672918|gi|15672918_NA	31.2	116	8.23e-25
ACCESSORY_REP|Org6_Gene1866#	gi|90111176|gi|90111176_K07024	29.2	116	5.7e-25
ACCESSORY_REP|Org2_Gene2224#	gi|255767574|gi|255767574_K02316	27.2	116	3.56e-25
ACCESSORY_REP|Org5_Gene3378#	gi|15672595|gi|15672595_K07058	24.9	116	3.12e-25
ACCESSORY_REP|Org1_Gene119#	gi|255767624|gi|255767624_NA	24.7	116	5.17e-25
ACCESSORY_REP|Org2_Gene1353#	gi|15673470|gi|15673470_NA	62.1	115	3.68e-25
ACCESSORY_REP|Org1_Gene731#	gi|15674241|gi|15674241_K09685	55.2	115	3.82e-25
ACCESSORY_REP|Org4_Gene4524#	gi|90111618|gi|90111618_K03082	51	115	3.15e-25
ACCESSORY_REP|Org4_Gene2559#	gi|16080279|gi|16080279_K00003	48.3	115	4.43e-25
ACCESSORY_REP|Org6_Gene3502#	gi|15893601|gi|15893601_NA	45.8	115	5.93e-25
ACCESSORY_REP|Org6_Gene3028#	gi|15672825|gi|15672825_K00997	44.5	115	4.29e-25
ACCESSORY_REP|Org5_Gene3503#	gi|15673815|gi|15673815_NA	43	115	5.9e-25
ACCESSORY_REP|Org3_Gene4366#	gi|15894053|gi|15894053_NA	42.6	115	4.79e-25
ACCESSORY_REP|Org4_Gene4390#	gi|16131395|gi|16131395_NA	42.3	115	4.89e-25
ACCESSORY_REP|Org4_Gene1706#	gi|15672789|gi|15672789_NA	39.6	115	5.32e-25
ACCESSORY_REP|Org5_Gene1338#	gi|6323039|gi|6323039_NA	39	115	4.79e-25
ACCESSORY_REP|Org6_Gene1903#	gi|15896008|gi|15896008_NA	38.6	115	4.76e-25
ACCESSORY_REP|Org5_Gene1896#	gi|16077855|gi|16077855_K01104	38.2	115	4.21e-25
ACCESSORY_REP|Org3_Gene4362#	gi|15646208|gi|15646208_K07316	36	115	7.25e-25
ACCESSORY_REP|Org4_Gene1163#	gi|226524764|gi|226524764_K01153	34.1	115	1.24e-24
ACCESSORY_REP|Org5_Gene3075#	gi|16077731|gi|16077731_NA	32.9	115	5.44e-25
ACCESSORY_REP|Org5_Gene2476#	gi|15672860|gi|15672860_K03811	25.2	115	6.84e-25
ACCESSORY_REP|Org3_Gene4086#	gi|15672606|gi|15672606_K03549	63.5	114	5.13e-25
ACCESSORY_REP|Org3_Gene4127#	gi|16080579|gi|16080579_K09812	60.7	114	5.61e-25
ACCESSORY_REP|Org3_Gene265#	gi|16079359|gi|16079359_K03654	54.1	114	7.31e-25
ACCESSORY_REP|Org1_Gene2297#	gi|15673088|gi|15673088_K01928	53.3	114	8.99e-25
ACCESSORY_REP|Org2_Gene2702#	gi|15673517|gi|15673517_NA	52.7	114	8.76e-25
ACCESSORY_REP|Org2_Gene1683#	gi|16077097|gi|16077097_NA	50.5	114	6.58e-25
ACCESSORY_REP|Org3_Gene929#	gi|15673979|gi|15673979_K01126	49.2	114	1.47e-24
ACCESSORY_REP|Org1_Gene402#	gi|15672158|gi|15672158_K01520	47.9	114	8.54e-25
ACCESSORY_REP|Org4_Gene4630#	gi|15894287|gi|15894287_NA	45.3	114	6.81e-25
ACCESSORY_REP|Org1_Gene1016#	gi|15672212|gi|15672212_NA	44.4	114	1.09e-24
ACCESSORY_REP|Org5_Gene196#	gi|15673303|gi|15673303_K03546	44	114	8.47e-25
ACCESSORY_REP|Org3_Gene1869#	gi|15673688|gi|15673688_K02794	38.2	114	9.75e-25
ACCESSORY_REP|Org5_Gene2973#	gi|15673549|gi|15673549_K01772	37.8	114	1.18e-24
ACCESSORY_REP|Org1_Gene587#	gi|16080583|gi|16080583_K03070	37.4	114	9.66e-25
ACCESSORY_REP|Org4_Gene2507#	gi|255767732|gi|255767732_K04780	37	114	1.6e-24
ACCESSORY_REP|Org3_Gene3849#	gi|15807679|gi|15807679_K01990	36.7	114	8.49e-25
ACCESSORY_REP|Org4_Gene4364#	gi|15893331|gi|15893331_K03688	34.9	114	1.07e-24
ACCESSORY_REP|Org6_Gene225#	gi|29348713|gi|29348713_NA	30.4	114	2.07e-24
ACCESSORY_REP|Org2_Gene1212#	gi|15673656|gi|15673656_K14982	26.6	114	2.55e-24
ACCESSORY_REP|Org6_Gene473#	gi|15674162|gi|15674162_NA	26.2	114	3.5e-24
ACCESSORY_REP|Org3_Gene1101#	gi|15896940|gi|15896940_K03466	24.1	114	2.07e-24
ACCESSORY_REP|Org1_Gene3132#	gi|15672557|gi|15672557_K12952	75.7	113	1.14e-24
ACCESSORY_REP|Org6_Gene3738#	gi|15674173|gi|15674173_K02990	57.9	113	1.33e-24
ACCESSORY_REP|Org3_Gene3872#	gi|16077088|gi|16077088_K09747	53.3	113	1.48e-24
ACCESSORY_REP|Org5_Gene2633#	gi|90111695|gi|90111695_NA	52.4	113	1.45e-24
ACCESSORY_REP|Org2_Gene1495#	gi|16077185|gi|16077185_K02926	52.3	113	1.11e-24
ACCESSORY_REP|Org2_Gene2723#	gi|15896207|gi|15896207_K01819	47	113	1.41e-24
ACCESSORY_REP|Org5_Gene338#	gi|16080498|gi|16080498_K00692	45.1	113	3.76e-24
ACCESSORY_REP|Org3_Gene4727#	gi|15673103|gi|15673103_K03574	44.6	113	1.51e-24
ACCESSORY_REP|Org6_Gene139#	gi|16129648|gi|16129648_K05887	42.2	113	1.44e-24
ACCESSORY_REP|Org2_Gene2357#	gi|15673949|gi|15673949_K01892	39.3	113	1.63e-24
ACCESSORY_REP|Org5_Gene2615#	gi|15673470|gi|15673470_NA	38.8	113	1.86e-24
ACCESSORY_REP|Org6_Gene262#	gi|15673470|gi|15673470_NA	36.4	113	2.96e-24
ACCESSORY_REP|Org1_Gene2575#	gi|16079362|gi|16079362_NA	35.8	113	2.74e-24
ACCESSORY_REP|Org1_Gene44#	gi|255767085|gi|255767085_NA	35.3	113	1.84e-24
ACCESSORY_REP|Org1_Gene2615#	gi|15896283|gi|15896283_NA	35.1	113	2e-24
ACCESSORY_REP|Org4_Gene3736#	gi|15893461|gi|15893461_K15634	34.1	113	3.01e-24
ACCESSORY_REP|Org5_Gene1173#	gi|255767653|gi|255767653_K07095	34.1	113	2.36e-24
ACCESSORY_REP|Org1_Gene2844#	gi|15672061|gi|15672061_K06148	33.5	113	2.36e-24
ACCESSORY_REP|Org2_Gene800#	gi|15894174|gi|15894174_K01486	31.2	113	2.56e-24
ACCESSORY_REP|Org2_Gene3401#	gi|16077364|gi|16077364_K08369	24.7	113	4.26e-24
ACCESSORY_REP|Org5_Gene1143#	gi|15673571|gi|15673571_K02563	64.6	112	1.95e-24
ACCESSORY_REP|Org1_Gene3522#	gi|15893580|gi|15893580_K01990	52.3	112	3.39e-24
ACCESSORY_REP|Org4_Gene2914#	gi|16077131|gi|16077131_K07571	50.4	112	2.94e-24
ACCESSORY_REP|Org3_Gene548#	gi|16128513|gi|16128513_K01491	50	112	2.11e-24
ACCESSORY_REP|Org6_Gene2657#	gi|16077804|gi|16077804_K15738	48.7	112	3.27e-24
ACCESSORY_REP|Org6_Gene3913#	gi|15894780|gi|15894780_K00558	45.9	112	4.82e-24
ACCESSORY_REP|Org6_Gene2668#	gi|15673522|gi|15673522_NA	44.9	112	4.11e-24
ACCESSORY_REP|Org2_Gene1910#	gi|255767542|gi|255767542_NA	41.8	112	3.38e-24
ACCESSORY_REP|Org3_Gene329#	gi|15672389|gi|15672389_K01823	41	112	4.29e-24
ACCESSORY_REP|Org4_Gene4347#	gi|15672470|gi|15672470_NA	40.1	112	3.71e-24
ACCESSORY_REP|Org6_Gene594#	gi|15673277|gi|15673277_NA	37.6	112	2.68e-24
ACCESSORY_REP|Org4_Gene2408#	gi|16129771|gi|16129771_K02794	36.1	112	2.84e-24
ACCESSORY_REP|Org5_Gene2461#	gi|16077597|gi|16077597_NA	35.7	112	7.78e-24
ACCESSORY_REP|Org1_Gene922#	gi|15896170|gi|15896170_NA	35.7	112	5.09e-24
ACCESSORY_REP|Org2_Gene1269#	gi|15673239|gi|15673239_K01531	35.5	112	4.89e-24
ACCESSORY_REP|Org3_Gene2709#	gi|397672664|gi|397672664_K01738	34.7	112	6.35e-24
ACCESSORY_REP|Org1_Gene2831#	gi|15895530|gi|15895530_K16898	34	112	5.09e-24
ACCESSORY_REP|Org2_Gene296#	gi|16131031|gi|16131031_K10985	32.9	112	7.23e-24
ACCESSORY_REP|Org2_Gene3323#	gi|hmm22312043|gi|hmm22312043_NA	29.3	112	1.02e-23
ACCESSORY_REP|Org4_Gene3564#	gi|15672134|gi|15672134_K00773	91.4	111	2.88e-24
ACCESSORY_REP|Org4_Gene1040#	gi|16080716|gi|16080716_NA	49.1	111	8.09e-24
ACCESSORY_REP|Org3_Gene1956#	gi|16080268|gi|16080268_NA	48.6	111	4.23e-24
ACCESSORY_REP|Org1_Gene1562#	gi|15894686|gi|15894686_K02757	46	111	5.21e-24
ACCESSORY_REP|Org5_Gene723#	gi|15672480|gi|15672480_NA	44.5	111	9.03e-24
ACCESSORY_REP|Org6_Gene1524#	gi|255767541|gi|255767541_K03625	44.1	111	9.3e-24
ACCESSORY_REP|Org4_Gene276#	gi|30024034|gi|30024034_K06024	43.5	111	6.36e-24
ACCESSORY_REP|Org4_Gene1459#	gi|15893363|gi|15893363_K02003	43.3	111	5.49e-24
ACCESSORY_REP|Org1_Gene2343#	gi|255767349|gi|255767349_K02563	42.1	111	7.12e-24
ACCESSORY_REP|Org4_Gene2314#	gi|15895310|gi|15895310_K19309	41.8	111	1.11e-23
ACCESSORY_REP|Org3_Gene3989#	gi|15673073|gi|15673073_NA	40.3	111	6.91e-24
ACCESSORY_REP|Org4_Gene4519#	gi|15807303|gi|15807303_K16328	37.7	111	6.83e-24
ACCESSORY_REP|Org6_Gene3082#	gi|15673095|gi|15673095_K07284	36.6	111	1.12e-23
ACCESSORY_REP|Org3_Gene503#	gi|15672886|gi|15672886_NA	34.4	111	1.1e-23
ACCESSORY_REP|Org6_Gene3852#	gi|15894873|gi|15894873_NA	33.5	111	1.31e-23
ACCESSORY_REP|Org6_Gene1041#	gi|16080164|gi|16080164_NA	32.2	111	1.54e-23
ACCESSORY_REP|Org1_Gene2980#	gi|15893917|gi|15893917_K07024	32.2	111	1.09e-23
ACCESSORY_REP|Org4_Gene1154#	gi|226524764|gi|226524764_K01153	31.9	111	1.82e-23
ACCESSORY_REP|Org1_Gene1401#	gi|15672164|gi|15672164_NA	31.4	111	1.62e-23
ACCESSORY_REP|Org5_Gene1699#	gi|397672007|gi|397672007_NA	30.2	111	1.29e-23
ACCESSORY_REP|Org4_Gene2899#	gi|15893483|gi|15893483_K17836	29.5	111	2.68e-23
ACCESSORY_REP|Org6_Gene2781#	gi|16078351|gi|16078351_K03294	54.9	110	1.69e-23
ACCESSORY_REP|Org5_Gene960#	gi|383323482|gi|383323482_K00954	51.9	110	9.59e-24
ACCESSORY_REP|Org2_Gene2669#	gi|15673903|gi|15673903_NA	50.5	110	1.23e-23
ACCESSORY_REP|Org4_Gene3588#	gi|15672160|gi|15672160_NA	48	110	1.43e-23
ACCESSORY_REP|Org3_Gene2876#	gi|15672250|gi|15672250_NA	46.3	110	1.69e-23
ACCESSORY_REP|Org1_Gene672#	gi|15896238|gi|15896238_K02528	45.2	110	1.26e-23
ACCESSORY_REP|Org2_Gene3474#	gi|16079621|gi|16079621_K06948	44.4	110	1.07e-23
ACCESSORY_REP|Org1_Gene3147#	gi|15673054|gi|15673054_K06967	44.1	110	1.15e-23
ACCESSORY_REP|Org2_Gene3038#	gi|15672989|gi|15672989_K03630	42.5	110	1.2e-23
ACCESSORY_REP|Org3_Gene3677#	gi|15672696|gi|15672696_NA	42.3	110	1.69e-23
ACCESSORY_REP|Org3_Gene1138#	gi|15896805|gi|15896805_K02372	42.1	110	1.6e-23
ACCESSORY_REP|Org4_Gene134#	gi|15806655|gi|15806655_K07491	40.3	110	1.29e-23
ACCESSORY_REP|Org1_Gene2183#	gi|15672991|gi|15672991_NA	37.3	110	3.15e-23
ACCESSORY_REP|Org6_Gene3659#	gi|16079388|gi|16079388_K03100	37.1	110	2.31e-23
ACCESSORY_REP|Org5_Gene2661#	gi|255767570|gi|255767570_K02076	36.4	110	2.23e-23
ACCESSORY_REP|Org5_Gene276#	gi|6325011|gi|6325011_K09384	32.4	110	1.74e-23
ACCESSORY_REP|Org3_Gene839#	gi|16079852|gi|16079852_K03610	31.2	110	2.2e-23
ACCESSORY_REP|Org3_Gene535#	gi|15677093|gi|15677093_NA	30.5	110	2.36e-23
ACCESSORY_REP|Org5_Gene1731#	gi|15673591|gi|15673591_K00931	59.2	109	1.59e-23
ACCESSORY_REP|Org3_Gene1162#	gi|15896944|gi|15896944_NA	53.1	109	1.46e-23
ACCESSORY_REP|Org1_Gene359#	gi|15672375|gi|15672375_K04078	52.1	109	1.84e-23
ACCESSORY_REP|Org2_Gene1771#	gi|15672102|gi|15672102_K09747	51.5	109	2.14e-23
ACCESSORY_REP|Org5_Gene906#	gi|15672747|gi|15672747_K07742	51.1	109	2.56e-23
ACCESSORY_REP|Org2_Gene622#	gi|16080902|gi|16080902_K03739	46.6	109	3.41e-23
[truncated: 1,881 more rows]

## Sheet: S5
Table S5: L. reuteri Accessory Genome KEGG Identifiers. Accessory genomic elements for L. reuteri isolates were mapped to the KEGG orthology database using the BPGA tool.
kegg ID
K01953
K01804
K01710
K07386
K01940
K00370
K07704
NA
K00854
K16211
K03723
K01938
K00845
K02945
K00133
NA
K00526
K03697
K03299
K19005
NA
K06158
K00800
K01142
K01933
K00764
K00611
K00841
K01956
K01250
K02071
NA
K02073
K17723
K00820
K01805
K01485
K03325
K00370
K01153
K08969
K06147
NA
K06959
K00851
K03758
K00841
NA
NA
K13727
K16211
NA
K01925
K01007
K10041
K03529
K01580
K02103
K02549
K10254
K02003
K12574
K03316
K00948
NA
K03189
K13954
NA
K02007
K03697
K17828
K02030
K04072
K01007
NA
K00005
NA
K09014
NA
K01835
K01101
K01619
NA
NA
K16785
K09458
K01783
K06148
K07404
K02073
K01224
K14652
K01126
K01586
K11068
K05823
K18104
NA
K02519
NA
K00161
K00928
NA
K01679
K02004
K01439
K02445
K08659
K01775
NA
K00941
K00057
K07024
K01961
K00764
K00626
K01990
NA
NA
K01421
K00370
K01580
K03654
K06607
K07030
K06217
K00823
K15738
K16264
K01736
NA
NA
K01778
K03657
NA
K01760
K02243
K03529
K03216
K07491
K02356
K02108
K00038
NA
NA
K01056
NA
NA
K03217
NA
K00208
K00950
K11102
K02016
K02493
K01425
K00864
K01439
NA
K08483
K12308
K06959
K08659
K01791
K17722
K04517
NA
NA
K03572
K12308
K03191
NA
K03497
K03292
K01442
K12573
K01090
K01952
K11996
K12410
NA
K01803
NA
K12346
NA
K00374
K07124
K03740
K03631
K06950
K03315
K07024
K02775
K12573
K03650
K13789
K02073
NA
K18567
K02343
K03823
K01760
K03292
NA
K03722
K02424
K05825
K02316
K07658
K02429
K02563
NA
K07462
K00633
K15634
NA
K02529
NA
K09384
K00937
K00969
K01990
K00794
K00949
K06180
K07316
K00878
NA
K03778
NA
K01580
NA
K05896
NA
K02621
K07478
K06158
K15738
NA
NA
K05339
K03763
NA
NA
NA
K08153
K01823
K02372
K02316
K02933
K08483
K11753
K03657
K01990
K05846
K00687
K06180
K00940
K17759
K06147
K08659
K00563
K01439
NA
K00867
K01791
K00791
NA
K06442
K03500
K01785
K00016
K03688
NA
NA
NA
K00931
NA
NA
K00782
NA
K03655
K02340
K06286
K03723
K01738
NA
K01271
K14652
NA
K03722
NA
K05340
NA
K03449
K00625
K03367
K11737
K11175
K07177
K01934
NA
K14048
K00370
K00925
K06131
K11753
NA
K01262
K03449
NA
K16898
K02838
K00756
NA
K07024
NA
K00997
NA
NA
NA
K02990
K05887
NA
K15738
K00558
NA
NA
K03625
K07284
NA
NA
K03294
K03100
K01485
NA
K01420
K03387
K07482
K08969
K06950
NA
K06885
K02114
K12573
K03723
NA
K03704
K00712
K18926
K12997
K01937
NA
NA
K00286
K03500
K03671
NA
K01838
K03498
K01524
K03282
NA
K19425
K01524
NA
K11144
K07706
NA
K01126
K02039
K06997
NA
K03325
NA
K00865
K00852
K19223
K01866
NA
NA
K07574
K11070
K00793
K03630
NA
NA
K13953
K01925
NA
K03492
NA
NA
K19350
K04750
NA
NA
K14060
NA
K07030
K01839
K01081
NA
K02335
NA
NA
NA
K05338
K04083
K00558
K01772
K01515
K10716
K03785
K07024
K09816
NA
K02435
K08724
K11633
NA
K10947
K03498
K03758
K00626
NA
K01823
K00645
K03750
K19005
K03210
K02337
K02030
NA
K03657
K08998
K02006
K09015
K03305
K19350
K03565
K03750
K04075
NA
K08161
NA
K00901
NA
K11754
NA
K01839
K00344
K00016
K16899
NA
K02429
K03531
K03547
K11754
K15523
K02892
K03664
K02348
K03799
K07047
K02904
K00793
K02337
K12556
K01156
NA
K02341
K03529
K06902
K04517
K01633
K13993
K01154
K00626
K03284
K02072
K07058
K15634
K02237
K01990
NA
K00796
K00162
K09825
NA
NA
NA
K03292
K03499
K14742
K01081
NA
K03466
NA
K16899
NA
NA
K05847
K02078
NA
NA
NA
K07024
K13678
K01246
K02039
NA
NA
K15634
NA
K01104
NA
K14188
K03320
K12299
NA
K18799
K07024
K01465
K02340
K07024
K01438
NA
K03469
K03763
K07258
NA
NA
NA
K01597
K16899
K01420
K03811
NA
NA
K01591
NA
NA
NA
K09861
K06148
K00854
NA
K02015
K06942
K09817
K07705
K07497
NA
NA
NA
K11456
K01281
K00859
NA
NA
NA
K07052
NA
K00648
NA
NA
NA
K01919
K01154
K11065
K03427
K03635
NA
NA
K01154
K02529
NA
K02348
K00941
NA
K07027
K08869
K03046
K00791
NA
NA
NA
K01714
K03589
K02062
K01154
NA
NA
K01515
NA
K04095
K16787
K07088
NA
K01154
K03752
K01948
K07704
NA
NA
K13789
K01879
K06889
NA
NA
K09790
NA
K01524
NA
K12299
NA
K02965
K02337
NA
NA
K13941
NA
K11144

## Sheet: S6
Table S6: KEGG enrichment analysis in the L. reuteri accessory genome. KEGG enrichment analysis was performed using clusterProfiler under standard settings. The top 30 most significantly enriched pathways are plotted in Fig. 1I.
	ID	Description	GeneRatio	BgRatio	pvalue	p.adjust	qvalue	geneID	Count
ko01230	ko01230	Biosynthesis of amino acids	25/210	238/13285	5.43942e-14	7.5064e-12	4.92411e-12	K01953/K01940/K00133/K00800/K00611/K00841/K00948/K01783/K01586/K05823/K00928/K01439/K01736/K01778/K01760/K04517/K01803/K15634/K00931/K01738/K00286/K03785/K01438/K01714/K01948	25
ko01240	ko01240	Biosynthesis of cofactors	30/210	375/13285	2.0542e-13	1.4174e-11	9.29797e-12	K01938/K01956/K02549/K17828/K09458/K14652/K00941/K00208/K00950/K00969/K00794/K00949/K00878/K02372/K11753/K00940/K00867/K01937/K00793/K01772/K03750/K11754/K01633/K00796/K01465/K01591/K00859/K01919/K03635/K13941	30
ko00240	ko00240	Pyrimidine metabolism	13/210	110/13285	1.82845e-08	8.41089e-07	5.51744e-07	K00526/K01956/K01250/K17723/K01485/K17828/K17722/K00940/K00756/K01937/K01081/K01465/K01591	13
ko00300	ko00300	Lysine biosynthesis	9/210	48/13285	5.10432e-08	1.76099e-06	1.15519e-06	K00133/K00841/K01586/K05823/K00928/K01439/K01778/K05825/K01714	9
ko00620	ko00620	Pyruvate metabolism	13/210	126/13285	9.43124e-08	2.44426e-06	1.6034e-06	K01007/K13954/K04072/K00161/K01679/K01961/K00626/K03778/K00016/K00625/K00925/K13953/K00162	13
ko00010	ko00010	Glycolysis / Gluconeogenesis	12/210	106/13285	1.06272e-07	2.44426e-06	1.6034e-06	K00845/K01007/K13954/K04072/K01835/K00161/K01803/K15634/K01785/K00016/K13953/K00162	12
ko03430	ko03430	Mismatch repair	8/210	44/13285	3.70885e-07	7.31172e-06	4.7964e-06	K03657/K03572/K02343/K07462/K03763/K02340/K02337/K02341	8
ko00250	ko00250	Alanine, aspartate and glutamate metabolism	9/210	70/13285	1.46538e-06	2.52778e-05	1.65819e-05	K01953/K01940/K00764/K01956/K00820/K01580/K00823/K01425/K01948	9
ko03030	ko03030	DNA replication	8/210	60/13285	4.31078e-06	6.60987e-05	4.33599e-05	K02343/K02316/K03763/K02340/K02335/K02337/K02341/K03469	8
ko00790	ko00790	Folate biosynthesis	9/210	84/13285	6.85288e-06	9.45697e-05	6.20366e-05	K14652/K00950/K03750/K11754/K01633/K00796/K03635/K03752/K13941	9
ko03440	ko03440	Homologous recombination	8/210	72/13285	1.71446e-05	0.000203777	0.000133675	K02343/K07462/K03763/K03655/K02340/K02335/K02337/K02341	8
ko00470	ko00470	D-Amino acid metabolism	7/210	53/13285	1.85625e-05	0.000203777	0.000133675	K01925/K01586/K01775/K01778/K01425/K03367/K14188	7
ko01200	ko01200	Carbon metabolism	18/210	364/13285	1.91964e-05	0.000203777	0.000133675	K01938/K00845/K00851/K01007/K00948/K01783/K07404/K00161/K01679/K01961/K00626/K01803/K15634/K01738/K00625/K00925/K00162/K01948	18
ko00061	ko00061	Fatty acid biosynthesis	6/210	39/13285	3.06627e-05	0.000302246	0.00019827	K09458/K01961/K00208/K02372/K00645/K00648	6
ko00230	ko00230	Purine metabolism	13/210	216/13285	3.93211e-05	0.000355009	0.000232882	K00526/K01933/K00764/K00948/K01835/K01952/K00940/K11175/K14048/K01524/K01839/K01081/K01515	13
ko00552	ko00552	Teichoic acid biosynthesis	6/210	41/13285	4.11605e-05	0.000355009	0.000232882	K19005/K03740/K03367/K00712/K13678/K14188	6
ko00030	ko00030	Pentose phosphate pathway	8/210	85/13285	5.78372e-05	0.000469502	0.000307988	K00851/K00948/K01835/K01619/K01783/K07404/K00852/K01839	8
ko00550	ko00550	Peptidoglycan biosynthesis	6/210	53/13285	0.000179516	0.00137629	0.000902828	K01925/K02563/K00687/K08724/K12556/K07258	6
ko00740	ko00740	Riboflavin metabolism	6/210	54/13285	0.000199325	0.00144773	0.000949692	K14652/K00794/K00878/K11753/K00793/K01515	6
ko00220	ko00220	Arginine biosynthesis	6/210	60/13285	0.000357171	0.0023711	0.00155541	K01940/K00611/K01425/K14048/K01438/K01948	6
ko01212	ko01212	Fatty acid metabolism	7/210	84/13285	0.000360819	0.0023711	0.00155541	K09458/K01961/K00626/K00208/K02372/K00645/K00648	7
ko00770	ko00770	Pantothenate and CoA biosynthesis	5/210	44/13285	0.000618972	0.00388264	0.00254697	K17723/K17722/K00867/K00997/K00859	5
ko00270	ko00270	Cysteine and methionine metabolism	8/210	123/13285	0.000742403	0.00445442	0.00292204	K00133/K08969/K00928/K01760/K00016/K01738/K00558/K01919	8
ko00720	ko00720	Carbon fixation pathways in prokaryotes	7/210	113/13285	0.00209503	0.0120464	0.00790231	K01938/K01007/K01679/K01961/K00626/K00625/K00925	7
ko01232	ko01232	Nucleotide metabolism	7/210	119/13285	0.00280739	0.0154968	0.0101657	K00526/K01250/K01485/K00940/K00756/K01937/K01081	7
ko00640	ko00640	Propanoate metabolism	6/210	96/13285	0.00413829	0.0214525	0.0140726	K00005/K01961/K00823/K00016/K00625/K00925	6
ko00521	ko00521	Streptomycin biosynthesis	3/210	21/13285	0.00419724	0.0214525	0.0140726	K01710/K00845/K01835	3
ko03410	ko03410	Base excision repair	4/210	43/13285	0.00462334	0.0227864	0.0149476	K01142/K07462/K02335/K01246	4
ko00400	ko00400	Phenylalanine, tyrosine and tryptophan biosynthesis	5/210	71/13285	0.00526389	0.0250488	0.0164317	K00800/K01736/K04517/K05887/K03785	5
ko00410	ko00410	beta-Alanine metabolism	4/210	45/13285	0.00544682	0.0250554	0.016436	K17723/K01580/K00823/K17722	4
ko00780	ko00780	Biotin metabolism	3/210	24/13285	0.00616911	0.0274625	0.0180151	K09458/K00208/K02372	3
ko05230	ko05230	Central carbon metabolism in cancer	4/210	49/13285	0.007376	0.03171	0.0208014	K00161/K01425/K00016/K00162	4
ko00430	ko00430	Taurine and hypotaurine metabolism	3/210	26/13285	0.00774353	0.03171	0.0208014	K01580/K00625/K00925	3
ko00052	ko00052	Galactose metabolism	5/210	78/13285	0.00781262	0.03171	0.0208014	K00845/K01835/K12308/K02775/K01785	5
ko00261	ko00261	Monobactam biosynthesis	3/210	28/13285	0.00953409	0.0375916	0.0246596	K00133/K00928/K01714	3
ko00626	ko00626	Naphthalene degradation	3/210	29/13285	0.0105122	0.0402969	0.0264343	K13954/K04072/K13953	3
ko04112	ko04112	Cell cycle - Caulobacter	3/210	31/13285	0.0126372	0.0463931	0.0304333	K02563/K03531/K03589	3
ko02020	ko02020	Two-component system	15/210	498/13285	0.0127749	0.0463931	0.0304333	K00370/K07704/K00626/K01425/K01791/K00374/K03740/K07658/K05339/K03367/K07706/K05338/K11633/K14188/K07705	15
ko00071	ko00071	Fatty acid degradation	4/210	58/13285	0.0132367	0.0468375	0.0307248	K13954/K04072/K00626/K13953	4
ko00561	ko00561	Glycerolipid metabolism	5/210	90/13285	0.0139843	0.048246	0.0316488	K19005/K00005/K00864/K00865/K00901	5
ko00900	ko00900	Terpenoid backbone biosynthesis	4/210	63/13285	0.0174903	0.0588698	0.0386179	K00626/K13789/K01823/K01597	4
ko00730	ko00730	Thiamine metabolism	3/210	36/13285	0.0189528	0.0622735	0.0408507	K00941/K00949/K00878	3
ko03060	ko03060	Protein export	3/210	39/13285	0.02344	0.0752259	0.0493473	K03217/K03100/K03210	3
ko03010	ko03010	Ribosome	6/210	143/13285	0.0260443	0.0816843	0.0535839	K02945/K02933/K02990/K02892/K02904/K02965	6
ko00670	ko00670	One carbon pool by folate	3/210	41/13285	0.0267234	0.0819517	0.0537593	K01938/K11175/K01934	3
ko00625	ko00625	Chloroalkane and chloroalkene degradation	3/210	43/13285	0.0302397	0.090719	0.0595106	K13954/K04072/K13953	3
ko03018	ko03018	RNA degradation	4/210	79/13285	0.0363775	0.10681	0.0700664	K12574/K03654/K12573/K00937	4
ko03420	ko03420	Nucleotide excision repair	3/210	47/13285	0.0379646	0.109148	0.0716	K03723/K03657/K02335	3
ko00333	ko00333	Prodigiosin biosynthesis	2/210	20/13285	0.0392002	0.110401	0.0724214	K00208/K00645	2
ko01210	ko01210	2-Oxocarboxylic acid metabolism	4/210	82/13285	0.0408511	0.112749	0.073962	K00133/K00928/K05825/K01438	4
ko00040	ko00040	Pentose and glucuronate interconversions	4/210	85/13285	0.0456235	0.123452	0.0809829	K01804/K00854/K01805/K01783	4
ko01502	ko01502	Vancomycin resistance	2/210	22/13285	0.0466928	0.123915	0.081287	K01775/K02563	2
ko01503	ko01503	Cationic antimicrobial peptide (CAMP) resistance	3/210	54/13285	0.0536489	0.13969	0.0916346	K03740/K03367/K14188	3
ko04922	ko04922	Glucagon signaling pathway	3/210	57/13285	0.0611822	0.156355	0.102567	K00161/K00016/K00162	3
ko04122	ko04122	Sulfur relay system	2/210	29/13285	0.0764217	0.191291	0.125485	K11996/K03635	2
ko00020	ko00020	Citrate cycle (TCA cycle)	3/210	63/13285	0.0776253	0.191291	0.125485	K00161/K01679/K00162	3
ko00260	ko00260	Glycine, serine and threonine metabolism	4/210	103/13285	0.0804341	0.194735	0.127744	K00133/K00928/K15634/K00865	4
ko00910	ko00910	Nitrogen metabolism	3/210	65/13285	0.0834945	0.198659	0.130318	K00370/K00374/K01948	3
ko00970	ko00970	Aminoacyl-tRNA biosynthesis	3/210	66/13285	0.0864986	0.20063	0.131611	K01866/K02435/K01879	3
ko00500	ko00500	Starch and sucrose metabolism	4/210	106/13285	0.0872303	0.20063	0.131611	K00845/K01835/K07024/K01838	4
ko00650	ko00650	Butanoate metabolism	4/210	110/13285	0.0967096	0.218786	0.143521	K01580/K04072/K00626/K00823	4
ko00564	ko00564	Glycerophospholipid metabolism	4/210	115/13285	0.109206	0.241715	0.158562	K01126/K00057/K06131/K00901	4
ko00710	ko00710	Carbon fixation in photosynthetic organisms	2/210	36/13285	0.110506	0.241715	0.158562	K01783/K01803	2
ko05150	ko05150	Staphylococcus aureus infection	3/210	74/13285	0.1121	0.241715	0.158562	K03740/K03367/K14188	3
ko04066	ko04066	HIF-1 signaling pathway	3/210	76/13285	0.118907	0.252448	0.165603	K00161/K00016/K00162	3
ko00908	ko00908	Zeatin biosynthesis	1/210	10/13285	0.147336	0.303939	0.199381	K00791	1
ko00350	ko00350	Tyrosine metabolism	3/210	84/13285	0.147565	0.303939	0.199381	K13954/K04072/K13953	3
ko00760	ko00760	Nicotinate and nicotinamide metabolism	3/210	95/13285	0.190103	0.385798	0.253078	K12410/K00969/K01081	3
ko04964	ko04964	Proximal tubule bicarbonate reclamation	1/210	14/13285	0.200029	0.400058	0.262433	K01425	1
ko00121	ko00121	Secondary bile acid biosynthesis	1/210	15/13285	0.212688	0.419299	0.275055	K01442	1
ko00791	ko00791	Atrazine degradation	1/210	16/13285	0.225147	0.43761	0.287067	K14048	1
ko00520	ko00520	Amino sugar and nucleotide sugar metabolism	4/210	156/13285	0.233559	0.447654	0.293655	K00845/K00820/K01835/K01791	4
ko00330	ko00330	Arginine and proline metabolism	3/210	107/13285	0.239496	0.451074	0.295899	K01485/K00931/K00286	3
ko01250	ko01250	Biosynthesis of nucleotide sugars	5/210	211/13285	0.24188	0.451074	0.295899	K01710/K00845/K00820/K01835/K01791	5
ko00120	ko00120	Primary bile acid biosynthesis	1/210	18/13285	0.24948	0.459044	0.301127	K01442	1
ko01501	ko01501	beta-Lactam resistance	3/210	112/13285	0.260693	0.464741	0.304865	K18104/K00687/K12556	3
ko00332	ko00332	Carbapenem biosynthesis	1/210	19/13285	0.26136	0.464741	0.304865	K00931	1
ko00195	ko00195	Photosynthesis	2/210	63/13285	0.26268	0.464741	0.304865	K02108/K02114	2
ko04727	ko04727	GABAergic synapse	2/210	69/13285	0.297896	0.520375	0.341359	K01580/K01425	2
ko02060	ko02060	Phosphotransferase system (PTS)	2/210	71/13285	0.309589	0.534041	0.350324	K08483/K02775	2
ko03070	ko03070	Bacterial secretion system	2/210	74/13285	0.327053	0.546695	0.358626	K03217/K03210	2
ko00982	ko00982	Drug metabolism - cytochrome P450	1/210	25/13285	0.32881	0.546695	0.358626	K13953	1
ko04940	ko04940	Type I diabetes mellitus	1/210	25/13285	0.32881	0.546695	0.358626	K01580	1
ko00525	ko00525	Acarbose and validamycin biosynthesis	1/210	27/13285	0.349901	0.574838	0.377087	K01710	1
ko04975	ko04975	Fat digestion and absorption	1/210	28/13285	0.360199	0.584793	0.383617	K00626	1
ko01055	ko01055	Biosynthesis of vancomycin group antibiotics	1/210	29/13285	0.370334	0.589241	0.386535	K01710	1
ko00680	ko00680	Methane metabolism	4/210	195/13285	0.371478	0.589241	0.386535	K01007/K15634/K00625/K00925	4
ko00401	ko00401	Novobiocin biosynthesis	1/210	30/13285	0.380309	0.596393	0.391227	K04517	1
ko00983	ko00983	Drug metabolism - other enzymes	1/210	32/13285	0.399789	0.619898	0.406646	K00940	1
ko00450	ko00450	Selenocompound metabolism	1/210	33/13285	0.4093	0.627593	0.411694	K01760	1
ko00980	ko00980	Metabolism of xenobiotics by cytochrome P450	1/210	34/13285	0.418661	0.634595	0.416287	K13953	1
ko05120	ko05120	Epithelial cell signaling in Helicobacter pylori infection	2/210	91/13285	0.423063	0.634595	0.416287	K03191/K14048	2
ko00541	ko00541	O-Antigen nucleotide sugar biosynthesis	2/210	97/13285	0.455299	0.675605	0.443188	K01710/K01791	2
ko05415	ko05415	Diabetic cardiomyopathy	3/210	160/13285	0.465521	0.676657	0.443879	K00820/K00161/K00162	3
ko05418	ko05418	Fluid shear stress and atherosclerosis	2/210	99/13285	0.465814	0.676657	0.443879	K01940/K03671	2
ko00630	ko00630	Glyoxylate and dicarboxylate metabolism	2/210	101/13285	0.47621	0.684552	0.449058	K00626/K00865	2
ko00440	ko00440	Phosphonate and phosphinate metabolism	1/210	44/13285	0.504518	0.717767	0.470847	K03823	1
ko00140	ko00140	Steroid hormone biosynthesis	1/210	46/13285	0.52011	0.7324	0.480445	K00038	1
ko00051	ko00051	Fructose and mannose metabolism	2/210	111/13285	0.526296	0.733625	0.481249	K01805/K01803	2
ko00830	ko00830	Retinol metabolism	1/210	50/13285	0.549845	0.758786	0.497754	K13953	1
ko04016	ko04016	MAPK signaling pathway - plant	1/210	54/13285	0.577746	0.772563	0.506792	K00940	1
ko02040	ko02040	Flagellar assembly	1/210	55/13285	0.584448	0.772563	0.506792	K02424	1
ko04070	ko04070	Phosphatidylinositol signaling system	1/210	55/13285	0.584448	0.772563	0.506792	K00901	1
ko05211	ko05211	Renal cell carcinoma	1/210	56/13285	0.591044	0.772563	0.506792	K01679	1
ko00480	ko00480	Glutathione metabolism	1/210	57/13285	0.597536	0.772563	0.506792	K01919	1
ko00524	ko00524	Neomycin, kanamycin and gentamicin biosynthesis	1/210	58/13285	0.603925	0.772563	0.506792	K00845	1
ko00130	ko00130	Ubiquinone and other terpenoid-quinone biosynthesis	1/210	59/13285	0.610213	0.772563	0.506792	K02549	1
ko00523	ko00523	Polyketide sugar unit biosynthesis	1/210	59/13285	0.610213	0.772563	0.506792	K01710	1
ko04361	ko04361	Axon regeneration	1/210	59/13285	0.610213	0.772563	0.506792	K00901	1
ko05231	ko05231	Choline metabolism in cancer	1/210	61/13285	0.622493	0.780946	0.512291	K00901	1
ko03320	ko03320	PPAR signaling pathway	1/210	63/13285	0.634388	0.788699	0.517377	K00864	1
ko00998	ko00998	Biosynthesis of various antibiotics	1/210	66/13285	0.651535	0.795401	0.521774	K02078	1
ko02024	ko02024	Quorum sensing	4/210	282/13285	0.655164	0.795401	0.521774	K01580/K03217/K07706/K03210	4
ko03020	ko03020	RNA polymerase	1/210	67/13285	0.657071	0.795401	0.521774	K03046	1
ko01220	ko01220	Degradation of aromatic compounds	3/210	215/13285	0.664327	0.797192	0.522948	K13954/K04072/K13953	3
ko00280	ko00280	Valine, leucine and isoleucine degradation	1/210	70/13285	0.673158	0.800826	0.525332	K00626	1
ko00190	ko00190	Oxidative phosphorylation	3/210	220/13285	0.679482	0.801441	0.525735	K02108/K00937/K02114	3
ko04931	ko04931	Insulin resistance	1/210	74/13285	0.693446	0.810979	0.531993	K00820	1
ko00562	ko00562	Inositol phosphate metabolism	1/210	76/13285	0.703115	0.815377	0.534877	K01803	1
ko00380	ko00380	Tryptophan metabolism	1/210	80/13285	0.721551	0.82612	0.541924	K00626	1
ko00627	ko00627	Aminobenzoate degradation	1/210	81/13285	0.725979	0.82612	0.541924	K01101	1
ko04138	ko04138	Autophagy - yeast	1/210	82/13285	0.730338	0.82612	0.541924	K06902	1
ko04626	ko04626	Plant-pathogen interaction	1/210	86/13285	0.747091	0.833603	0.546833	K00864	1
ko05146	ko05146	Amoebiasis	1/210	87/13285	0.751115	0.833603	0.546833	K04072	1
ko04724	ko04724	Glutamatergic synapse	1/210	88/13285	0.755075	0.833603	0.546833	K01425	1
ko00310	ko00310	Lysine degradation	1/210	91/13285	0.766583	0.839591	0.550761	K00626	1
ko00362	ko00362	Benzoate degradation	1/210	106/13285	0.816533	0.875945	0.574609	K00626	1
ko05111	ko05111	Biofilm formation - Vibrio cholerae	1/210	106/13285	0.816533	0.875945	0.574609	K01791	1
ko04072	ko04072	Phospholipase D signaling pathway	1/210	108/13285	0.822334	0.875945	0.574609	K00901	1
ko00920	ko00920	Sulfur metabolism	1/210	109/13285	0.825165	0.875945	0.574609	K01738	1
ko04934	ko04934	Cushing syndrome	1/210	122/13285	0.858134	0.903989	0.593006	K01679	1
ko00860	ko00860	Porphyrin metabolism	1/210	139/13285	0.892088	0.922656	0.605251	K01772	1
ko04621	ko04621	NOD-like receptor signaling pathway	1/210	143/13285	0.898821	0.922656	0.605251	K03671	1
ko04141	ko04141	Protein processing in endoplasmic reticulum	1/210	144/13285	0.900438	0.922656	0.605251	K13993	1
ko05206	ko05206	MicroRNAs in cancer	2/210	245/13285	0.902599	0.922656	0.605251	K01425/K00558	2
ko05012	ko05012	Parkinson disease	1/210	209/13285	0.965149	0.97646	0.640546	K03671	1
ko05132	ko05132	Salmonella infection	1/210	217/13285	0.969384	0.97646	0.640546	K03671	1
ko05200	ko05200	Pathways in cancer	1/210	417/13285	0.998831	0.998831	0.655221	K01679	1

## Sheet: S7
Table S7. Abundance of COG elements in Lactobacillus isolates and subspecies nearest phylogenetic neighbors. Abundance profiles for clusters of orthologous groups of proteins (COGs) were determined using the compare genomes toolbox at the integrated microbial genomes and microbiomes (IMG/MER) database, exported as a gene count matrix, and plotted as a heatmap in R using the ComplexHeatmap tool pa…
Function Id	Function Name	L. johnsonii Byun-jo-01	L. johnsonii Isolate 1	L. johnsonii Isolate 2	L. murinus DSM-20452	L. murinus Isolate 1	L. murinus Isolate 2	L. reuteri I5007	L. reuteri Isolate 1	L. reuteri Isolate 2
COG0531	Amino acid transporter	17	37	33	8	16	20	15	46	44
COG0477	MFS family permease	21	28	32	0	21	19	0	22	26
COG1609	DNA-binding transcriptional regulator, LacI/PurR family	4	13	13	8	18	15	9	24	21
COG0656	Aldo/keto reductase, related to diketogulonate reductase	7	13	11	2	4	4	8	19	20
COG0582	Integrase	3	1	2	0	7	6	0	12	16
COG1113	L-asparagine transporter and related permeases	4	12	10	3	9	7	4	14	16
COG1249	Pyruvate/2-oxoglutarate dehydrogenase complex, dihydrolipoamide dehydrogenase (E3) component or related enzyme	2	6	5	2	7	9	4	12	15
COG2826	Transposase and inactivated derivatives, IS30 family	8	29	27	1	32	35	47	15	15
COG4690	Dipeptidase	7	16	18	2	5	3	5	16	15
COG0488	ATPase components of ABC transporters with duplicated ATPase domains	6	17	17	4	20	14	4	16	14
COG0436	Aspartate/methionine/tyrosine aminotransferase	2	1	2	2	5	5	6	16	13
COG2814	Predicted arabinose efflux permease, MFS family	0	3	2	7	10	10	8	16	13
COG0438	Glycosyltransferase involved in cell wall bisynthesis	7	5	5	11	7	8	5	12	12
COG0542	ATP-dependent Clp protease ATP-binding subunit ClpA	3	12	11	5	19	21	3	13	12
COG1132	ABC-type multidrug transport system, ATPase and permease component	15	40	40	4	25	20	3	11	12
COG1196	Chromosome segregation ATPase	2	8	10	1	10	15	1	11	12
COG0039	Malate/lactate dehydrogenase	3	7	8	2	4	4	6	11	11
COG0178	Excinuclease UvrABC ATPase subunit	2	11	12	2	8	12	2	11	11
COG0745	DNA-binding response regulator, OmpR family, contains REC and winged-helix (wHTH) domain	6	12	12	7	16	15	7	11	11
COG1396	Transcriptional regulator, contains XRE-family HTH domain	16	13	15	3	9	10	1	9	11
COG2211	Na+/melibiose symporter or related transporter	1	4	5	2	2	8	2	9	11
COG0624	Acetylornithine deacetylase/Succinyl-diaminopimelate desuccinylase or related deacylase	1	3	3	5	5	4	4	10	10
COG0653	Preprotein translocase subunit SecA (ATPase, RNA helicase)	2	5	7	2	9	10	2	11	10
COG0028	Acetolactate synthase large subunit or other thiamine pyrophosphate-requiring enzyme	3	8	9	1	8	6	2	6	9
COG0286	Type I restriction-modification system, DNA methylase subunit	0	1	2	1	8	9	1	9	9
COG0642	Signal transduction histidine kinase	5	5	6	4	11	7	4	7	9
COG0732	Restriction endonuclease S subunit	0	1	2	0	5	5	1	8	9
COG0834	ABC-type amino acid transport/signal transduction system, periplasmic component/domain	5	9	11	3	9	9	4	10	9
COG1015	Phosphopentomutase	0	0	0	1	3	3	2	6	9
COG1070	Sugar (pentulose or hexulose) kinase	1	4	4	1	6	9	3	14	9
COG1131	ABC-type multidrug transport system, ATPase component	4	12	10	5	19	17	4	6	9
COG2176	DNA polymerase III, alpha subunit (gram-positive type)	2	5	9	1	11	7	1	10	9
COG2217	Cation transport ATPase	3	10	12	5	16	17	4	8	9
COG0187	DNA gyrase/topoisomerase IV, subunit B	2	6	6	2	10	6	2	8	8
COG0188	DNA gyrase/topoisomerase IV, subunit A	2	7	7	2	7	7	2	8	8
COG0589	Nucleotide-binding universal stress protein, UspA family	2	2	2	5	7	6	5	6	8
COG0697	Permease of the drug/metabolite transporter (DMT) superfamily	2	5	5	0	4	3	0	8	8
COG0744	Membrane carboxypeptidase (penicillin-binding protein)	3	7	9	2	5	5	2	7	8
COG0766	UDP-N-acetylglucosamine enolpyruvyl transferase	1	1	1	2	5	6	2	5	8
COG1028	NAD(P)-dependent dehydrogenase, short-chain alcohol dehydrogenase family	1	2	2	3	8	8	5	8	8
COG1080	Phosphoenolpyruvate-protein kinase (PTS system EI component in bacteria)	1	3	2	1	4	5	2	8	8
COG1122	Energy-coupling factor transporter ATP-binding protein EcfA2	4	8	6	4	10	9	2	7	8
COG1126	ABC-type polar amino acid transport system, ATPase component	5	8	7	4	5	6	5	8	8
COG1846	DNA-binding transcriptional regulator, MarR family	7	6	6	6	8	8	5	6	8
COG4485	Uncharacterized membrane protein YfhO	3	5	6	2	8	9	2	3	8
COG0149	Triosephosphate isomerase	1	1	1	1	1	2	3	9	7
COG0285	Folylpolyglutamate synthase/Dihydropteroate synthase	1	4	3	1	2	2	2	6	7
COG0406	Broad specificity phosphatase PhoE	5	10	9	7	12	8	4	9	7
COG0474	Magnesium-transporting ATPase (P-type)	9	37	35	2	10	7	1	6	7
COG0480	Translation elongation factor EF-G, a GTPase	2	6	4	1	3	3	3	7	7
COG0513	Superfamily II DNA and RNA helicase	3	6	6	3	4	6	3	7	7
COG0561	Hydroxymethylpyrimidine pyrophosphatase and other HAD family phosphatases	11	19	20	3	9	6	5	9	7
COG0583	DNA-binding transcriptional regulator, LysR family	4	6	4	4	11	9	5	8	7
COG0587	DNA polymerase III, alpha subunit	1	5	5	1	8	9	1	8	7
COG0595	mRNA degradation ribonuclease J1/J2	3	7	5	2	5	7	2	4	7
COG0765	ABC-type amino acid transport system, permease component	7	9	9	5	9	9	6	8	7
COG0768	Cell division protein FtsI/penicillin-binding protein 2	2	8	8	2	8	6	2	6	7
COG1136	ABC-type lipoprotein export system, ATPase component	4	4	4	6	9	9	4	6	7
COG1197	Transcription-repair coupling factor (superfamily II helicase)	1	6	4	1	5	4	1	5	7
COG1253	Hemolysin or related protein, contains CBS domains	2	2	4	1	5	5	2	7	7
COG1302	Uncharacterized conserved protein YloU, alkaline shock protein (Asp23) family	2	4	3	3	3	3	3	3	7
COG1733	DNA-binding transcriptional regulator, HxlR family	3	2	2	2	2	1	4	5	7
COG1957	Inosine-uridine nucleoside N-ribohydrolase	2	4	4	4	12	11	3	6	7
COG2244	Membrane protein involved in the export of O-antigen and teichoic acid	3	6	6	5	13	9	3	7	7
COG2918	Gamma-glutamylcysteine synthetase	0	0	0	1	5	5	2	7	7
COG3579	Aminopeptidase C	6	18	16	1	3	3	2	3	7
COG3857	ATP-dependent helicase/DNAse subunit B	1	5	7	1	4	7	1	8	7
COG0006	Xaa-Pro aminopeptidase	2	4	3	2	5	4	2	5	6
COG0031	Cysteine synthase	0	0	0	2	6	4	2	7	6
COG0154	Asp-tRNAAsn/Glu-tRNAGln amidotransferase A subunit or related amidase	1	4	1	1	3	3	2	3	6
COG0394	Protein-tyrosine-phosphatase	1	1	1	1	2	2	4	5	6
COG0463	Glycosyltransferase involved in cell wall bisynthesis	6	2	4	5	9	12	4	6	6
COG0492	Thioredoxin reductase	2	5	5	3	7	10	3	5	6
COG0516	IMP dehydrogenase/GMP reductase	2	3	2	2	3	4	2	6	6
COG0524	Sugar or nucleoside kinase, ribokinase family	1	2	4	4	7	6	2	8	6
COG0564	Pseudouridylate synthase, 23S rRNA- or tRNA-specific	3	4	3	3	3	3	4	8	6
COG0566	tRNA G18 (ribose-2'-O)-methylase SpoU	2	4	5	2	4	3	3	5	6
COG0640	DNA-binding transcriptional regulator, ArsR family	2	3	2	2	4	4	5	4	6
COG0719	Fe-S cluster assembly scaffold protein SufB	2	5	5	2	7	3	2	10	6
COG0769	UDP-N-acetylmuramyl tripeptide synthase	2	6	5	2	5	7	2	5	6
COG0772	Bacterial cell division protein FtsW, lipid II flippase	2	6	4	2	3	4	2	4	6
COG1012	Acyl-CoA reductase or other NAD-dependent aldehyde dehydrogenase	2	5	6	0	2	3	0	5	6
COG1052	Lactate dehydrogenase or related 2-hydroxyacid dehydrogenase	1	1	1	1	3	3	4	7	6
COG1064	D-arabinose 1-dehydrogenase, Zn-dependent alcohol dehydrogenase family	0	0	0	0	3	2	3	4	6
COG1074	ATP-dependent exoDNAse (exonuclease V) beta subunit (contains helicase and exonuclease domains)	1	5	8	1	4	6	1	6	6
COG1091	dTDP-4-dehydrorhamnose reductase	1	1	1	0	3	3	1	3	6
COG1109	Phosphomannomutase	2	5	6	2	5	4	2	5	6
COG1368	Phosphoglycerol transferase MdoB or a related enzyme of AlkP superfamily	3	9	7	4	8	8	2	3	6
COG1502	Phosphatidylserine/phosphatidylglycerophosphate/cardiolipin synthase or related enzyme	2	4	4	1	1	1	2	4	6
COG1577	Mevalonate kinase	2	6	4	2	4	3	2	5	6
COG1940	Sugar kinase of the NBD/HSP70 family, may contain an N-terminal HTH domain	4	6	7	4	9	11	3	6	6
COG2801	Transposase InsO and inactivated derivatives	1	5	6	2	73	72	17	6	6
COG2963	Transposase and inactivated derivatives	0	5	5	2	70	56	1	6	6
COG3464	Transposase	30	11	13	2	6	4	9	6	6
COG3587	Restriction endonuclease	0	0	0	0	4	3	1	5	6
COG3973	DNA helicase IV	1	4	3	2	6	6	2	3	6
COG4098	Superfamily II DNA/RNA helicase required for DNA uptake (late competence protein)	1	3	2	1	4	3	1	4	6
COG4974	Site-specific recombinase XerD	3	7	6	6	9	8	6	6	6
COG5013	Nitrate reductase alpha subunit	0	0	0	0	0	0	1	5	6
COG0026	Phosphoribosylaminoimidazole carboxylase (NCAIR synthetase)	0	0	0	2	4	4	2	6	5
COG0038	H+/Cl- antiporter ClcA	4	6	6	2	5	4	4	7	5
COG0046	Phosphoribosylformylglycinamidine (FGAM) synthase, synthetase domain	0	0	0	1	4	4	1	8	5
COG0050	Translation elongation factor EF-Tu, a GTPase	1	1	1	1	1	1	1	3	5
COG0082	Chorismate synthase	0	0	0	0	0	0	0	4	5
COG0086	DNA-directed RNA polymerase, beta' subunit/160 kD subunit	1	4	3	1	2	3	1	6	5
COG0127	Inosine/xanthosine triphosphate pyrophosphatase, all-alpha NTP-PPase family	1	1	3	1	2	1	2	3	5
COG0142	Geranylgeranyl pyrophosphate synthase	2	2	2	2	13	8	3	2	5
COG0209	Ribonucleotide reductase alpha subunit	0	0	0	1	3	4	1	3	5
COG0239	Fluoride ion exporter CrcB/FEX, affects chromosome condensation	2	2	2	2	2	4	2	5	5
COG0317	(p)ppGpp synthase/hydrolase, HD superfamily	1	6	6	1	2	1	1	5	5
COG0322	Excinuclease UvrABC, nuclease subunit	1	4	4	1	3	6	1	5	5
COG0351	Hydroxymethylpyrimidine/phosphomethylpyrimidine kinase	1	1	4	0	0	0	2	4	5
COG0447	1,4-Dihydroxy-2-naphthoyl-CoA synthase	0	0	0	0	1	3	1	3	5
COG0520	Selenocysteine lyase/Cysteine desulfurase	1	1	4	1	4	2	1	4	5
COG0541	Signal recognition particle GTPase	1	3	3	1	6	4	1	6	5
COG0553	Superfamily II DNA or RNA helicase, SNF2 family	0	0	0	0	1	1	2	6	5
COG0586	Uncharacterized membrane protein DedA, SNARE-associated domain	4	4	5	2	4	5	3	5	5
COG0610	Type I site-specific restriction-modification system, R (restriction) subunit and related helicases ...	0	4	2	1	0	0	1	6	5
COG0612	Predicted Zn-dependent peptidase	2	4	5	2	4	3	2	4	5
COG0628	Predicted PurR-regulated permease PerM	2	2	3	2	3	3	3	6	5
COG0798	Arsenite efflux pump ArsB, ACR3 family	0	0	0	0	0	0	2	3	5
COG0833	Amino acid permease	1	1	1	2	12	10	2	5	5
COG1087	UDP-glucose 4-epimerase	2	2	3	1	1	3	1	2	5
COG1104	Cysteine sulfinate desulfinase/cysteine desulfurase or related enzyme	2	9	5	2	6	6	2	4	5
COG1114	Branched-chain amino acid permeases	2	7	7	2	4	5	2	4	5
COG1140	Nitrate reductase beta subunit	0	0	0	0	0	0	1	3	5
COG1215	Glycosyltransferase, catalytic subunit of cellulose synthase and poly-beta-1,6-N-acetylglucosamine synthase	2	4	3	0	1	1	1	5	5
COG1288	Uncharacterized membrane protein YfcC, ion transporter superfamily	1	2	4	0	0	0	2	10	5
COG1316	Anionic cell wall polymer biosynthesis enzyme, LytR-Cps2A-Psr (LCP) family	4	7	6	3	4	5	2	4	5
COG1328	Anaerobic ribonucleoside-triphosphate reductase	1	3	2	1	2	2	1	2	5
COG1426	Cytoskeletal protein RodZ, contains Xre-like HTH and DUF4115 domains	1	1	1	1	2	4	1	2	5
COG1428	Deoxyadenosine/deoxycytidine kinase	2	4	3	2	3	3	2	6	5
COG1442	Lipopolysaccharide biosynthesis protein, LPS:glycosyltransferase	5	10	11	1	0	0	1	3	5
COG1597	Diacylglycerol kinase family enzyme	2	4	3	3	4	6	2	5	5
COG1686	D-alanyl-D-alanine carboxypeptidase	1	3	2	1	1	2	2	4	5
COG1705	Flagellum-specific peptidoglycan hydrolase FlgJ	2	1	1	2	3	2	5	4	5
COG1792	Cell shape-determining protein MreC	2	2	2	1	2	4	1	2	5
COG1893	Ketopantoate reductase	0	0	0	0	0	0	2	4	5
COG2066	Glutaminase	1	2	2	0	0	0	2	7	5
COG2197	DNA-binding response regulator, NarL/FixJ family, contains REC and HTH domains	1	0	0	1	4	2	1	2	5
COG2233	Xanthine/uracil permease	3	4	5	2	4	6	2	5	5
COG2274	ABC-type bacteriocin/lantibiotic exporters, contain an N-terminal double-glycine peptidase domain	5	20	17	2	20	18	0	5	5
COG2755	Lysophospholipase L1 or related esterase	3	3	5	2	3	3	2	4	5
COG2966	Uncharacterized membrane protein YjjP, DUF1212 family	2	4	4	2	4	3	2	4	5
COG3513	CRISPR/Cas system Type II associated protein, contains McrA/HNH and RuvC-like nuclease domains	0	0	1	0	11	14	0	6	5
COG4300	Cadmium resistance protein CadD, predicted permease	0	1	2	1	1	1	3	3	5
COG4814	Uncharacterized protein with an alpha/beta hydrolase fold	4	7	6	5	15	11	5	7	5
COG4975	Glucose uptake protein GlcU	2	5	3	2	5	5	2	5	5
COG0012	Ribosome-binding ATPase YchF, GTP1/OBG family	1	1	2	1	1	2	1	3	4
COG0013	Alanyl-tRNA synthetase	1	5	5	1	4	6	1	2	4
COG0015	Adenylosuccinate lyase	1	3	1	1	3	2	1	3	4
COG0025	NhaP-type Na+/H+ or K+/H+ antiporter	2	3	2	1	6	3	1	3	4
COG0076	Glutamate or tyrosine decarboxylase or a related PLP-dependent protein	0	1	2	0	0	0	0	5	4
COG0108	3,4-dihydroxy-2-butanone 4-phosphate synthase	0	0	0	0	0	0	2	2	4
COG0112	Glycine/serine hydroxymethyltransferase	1	4	2	1	2	3	1	3	4
COG0138	AICAR transformylase/IMP cyclohydrolase PurH	0	0	0	1	5	4	1	3	4
COG0151	Phosphoribosylamine-glycine ligase	0	0	0	1	2	3	1	2	4
COG0162	Tyrosyl-tRNA synthetase	1	2	3	1	2	1	1	4	4
COG0168	Trk-type K+ transport system, membrane component	0	0	0	1	2	2	1	4	4
COG0173	Aspartyl-tRNA synthetase	1	3	3	1	1	2	1	3	4
COG0183	Acetyl-CoA acetyltransferase	1	2	2	0	0	0	1	4	4
COG0201	Preprotein translocase subunit SecY	2	5	5	2	4	3	2	4	4
COG0215	Cysteinyl-tRNA synthetase	1	2	1	1	4	5	1	2	4
COG0248	Exopolyphosphatase/pppGpp-phosphohydrolase	0	0	0	0	4	2	1	4	4
COG0281	Malic enzyme	0	0	0	1	2	2	2	2	4
COG0282	Acetate kinase	2	4	3	3	8	6	1	3	4
COG0307	Riboflavin synthase alpha chain	0	0	0	0	0	0	1	2	4
COG0308	Aminopeptidase N	1	2	4	1	4	4	1	4	4
COG0366	Glycosidase	5	13	17	4	18	18	2	3	4
COG0381	UDP-N-acetylglucosamine 2-epimerase	1	2	4	1	4	2	2	6	4
COG0416	Fatty acid/phospholipid biosynthesis enzyme	1	1	1	1	2	1	1	4	4
COG0420	DNA repair exonuclease SbcCD nuclease subunit	1	2	2	1	3	2	2	3	4
COG0431	NAD(P)H-dependent FMN reductase	2	3	3	3	7	4	3	3	4
COG0446	NADPH-dependent 2,4-dienoyl-CoA reductase, sulfur reductase, or a related oxidoreductase	0	0	0	2	4	4	1	5	4
COG0456	Ribosomal protein S18 acetylase RimI and related acetyltransferases	9	7	8	2	2	4	3	5	4
COG0462	Phosphoribosylpyrophosphate synthetase	2	3	3	2	4	3	2	3	4
COG0469	Pyruvate kinase	1	1	1	1	3	1	1	3	4
COG0475	Kef-type K+ transport system, membrane component KefB	2	4	3	3	11	9	2	7	4
COG0481	Translation elongation factor EF-4, membrane-bound GTPase	1	2	1	1	2	1	1	6	4
COG0483	Archaeal fructose-1,6-bisphosphatase or related enzyme of inositol monophosphatase family	0	0	0	1	2	2	1	3	4
COG0503	Adenine/guanine phosphoribosyltransferase or related PRPP-binding protein	3	4	4	3	5	4	3	4	4
COG0508	Pyruvate/2-oxoglutarate dehydrogenase complex, dihydrolipoamide acyltransferase (E2) component	0	0	0	1	1	3	1	3	4
COG0518	GMP synthase - Glutamine amidotransferase domain	2	4	3	0	1	1	1	4	4
COG0527	Aspartokinase	1	0	0	1	3	3	1	5	4
COG0562	UDP-galactopyranose mutase	1	3	3	1	4	3	1	3	4
COG0574	Phosphoenolpyruvate synthase/pyruvate phosphate dikinase	0	0	0	0	1	0	1	5	4
COG0577	ABC-type antimicrobial peptide transport system, permease component	4	3	2	1	5	5	1	5	4
COG0588	Phosphoglycerate mutase (BPG-dependent)	2	3	3	2	3	3	2	3	4
COG0657	Acetyl esterase/lipase	3	4	3	0	1	1	3	6	4
COG0661	Predicted unusual protein kinase regulating ubiquinone biosynthesis, AarF/ABC1/UbiB family	0	0	0	1	3	3	1	5	4
COG0749	DNA polymerase I - 3'-5' exonuclease and polymerase domains	1	2	3	1	2	2	1	2	4
COG0751	Glycyl-tRNA synthetase, beta subunit	1	2	2	1	2	3	1	3	4
COG0789	DNA-binding transcriptional regulator, MerR family	2	5	2	1	6	6	2	3	4
COG0791	Cell wall-associated hydrolase, NlpC family	1	1	1	1	1	1	2	6	4
COG0804	Urease alpha subunit	0	0	1	1	2	1	0	3	4
COG0849	Cell division ATPase FtsA	1	2	2	1	1	1	1	2	4
COG0855	Polyphosphate kinase	0	0	0	0	0	0	1	4	4
COG1073	Fermentation-respiration switch protein FrsA, has esterase activity, DUF1100 family	1	2	2	3	3	6	2	2	4
COG1088	dTDP-D-glucose 4,6-dehydratase	1	1	1	1	1	1	2	3	4
COG1139	L-lactate utilization protein LutB, contains a ferredoxin-type domain	0	0	0	1	4	3	1	3	4
COG1161	Ribosome biogenesis GTPase A	2	4	4	2	5	4	2	3	4
COG1162	Putative ribosome biogenesis GTPase RsgA	1	1	2	1	3	2	1	1	4
COG1187	16S rRNA U516 pseudouridylate synthase RsuA and related 23S rRNA U2605, pseudouridylate synthases	2	5	5	2	5	3	1	4	4
COG1193	dsDNA-specific endonuclease/ATPase MutS2	2	9	6	1	6	4	1	4	4
COG1207	Bifunctional protein GlmU, N-acetylglucosamine-1-phosphate-uridyltransferase/glucosamine-1-phosphate-acetyltransferase	1	1	1	1	2	3	1	3	4
COG1209	dTDP-glucose pyrophosphorylase	1	2	1	0	1	1	1	7	4
COG1307	Fatty acid-binding protein DegV (function unknown)	4	7	7	4	7	6	2	4	4
COG1454	Alcohol dehydrogenase, class IV	1	1	2	3	4	3	2	6	4
COG1461	Predicted kinase related to dihydroxyacetone kinase	1	3	3	1	4	3	1	3	4
COG1475	Chromosome segregation protein Spo0J, contains ParB-like nuclease domain	2	2	2	2	3	2	2	2	4
COG1484	DNA replication protein DnaC	1	2	2	1	3	1	7	4	4
COG1488	Nicotinic acid phosphoribosyltransferase	1	1	1	1	3	3	2	4	4
COG1570	Exonuclease VII, large subunit	1	1	4	1	2	3	1	5	4
COG1670	Protein N-acetyltransferase, RimJ/RimL family	3	3	1	2	2	3	2	3	4
COG1760	L-serine deaminase	2	2	3	1	3	3	1	3	4
COG1874	Beta-galactosidase GanA	2	5	6	0	2	1	0	3	4
COG1947	4-diphosphocytidyl-2C-methyl-D-erythritol kinase	0	0	0	1	3	2	1	3	4
COG2188	DNA-binding transcriptional regulator, GntR family	9	13	14	5	14	18	2	6	4
COG2223	Nitrate/nitrite transporter NarK	0	0	0	0	1	1	2	4	4
COG2235	Arginine deiminase	0	0	0	0	0	0	1	2	4
COG2256	Replication-associated recombination protein RarA (DNA-dependent ATPase)	2	7	8	1	4	6	1	3	4
COG2265	tRNA/tmRNA/rRNA uracil-C5-methylase, TrmA/RlmC/RlmD family	2	5	4	2	7	6	2	5	4
COG2357	ppGpp synthetase catalytic domain (RelA/SpoT-type nucleotidyltranferase)	2	3	2	1	3	1	2	3	4
COG2384	tRNA A22 N-methylase	1	2	2	1	1	2	1	2	4
COG2610	H+/gluconate symporter or related permease	0	0	0	0	0	0	2	6	4
COG2807	Cyanate permease	0	0	0	0	1	0	1	4	4
COG2984	ABC-type uncharacterized transport system, periplasmic component	1	2	2	1	2	2	2	4	4
COG3104	Dipeptide/tripeptide permease	1	2	1	1	2	2	1	4	4
COG3547	Transposase	0	0	0	0	26	19	0	3	4
COG4477	Septation ring formation regulator EzrA	1	4	5	1	5	4	1	6	4
COG4716	Myosin-crossreactive antigen (function unknown)	1	4	3	1	2	1	1	5	4
COG4770	Acetyl/propionyl-CoA carboxylase, alpha subunit	0	1	0	1	1	2	0	2	4
COG4851	Protein involved in sex pheromone biosynthesis	1	2	2	1	2	3	1	4	4
COG4988	ABC-type transport system involved in cytochrome bd biosynthesis, ATPase and permease components	1	5	7	1	6	6	1	3	4
COG5438	Uncharacterized membrane protein	2	5	6	1	4	3	1	6	4
COG0004	Ammonia channel protein AmtB	0	0	0	1	3	3	0	5	3
COG0014	Gamma-glutamyl phosphate reductase	0	0	0	1	1	1	1	2	3
COG0019	Diaminopimelate decarboxylase	1	0	0	1	4	2	1	3	3
COG0020	Undecaprenyl pyrophosphate synthase	1	3	2	1	4	1	1	1	3
COG0022	Pyruvate/2-oxoglutarate/acetoin dehydrogenase complex, dehydrogenase (E1) component	0	0	0	1	2	1	1	2	3
COG0042	tRNA-dihydrouridine synthase	1	1	2	1	2	1	1	3	3
COG0044	Dihydroorotase or related cyclic amidohydrolase	1	4	4	1	4	3	1	3	3
COG0056	FoF1-type ATP synthase, alpha subunit	1	1	1	1	3	2	1	3	3
COG0060	Isoleucyl-tRNA synthetase	1	4	3	1	3	1	1	2	3
COG0061	NAD kinase	1	2	3	1	1	1	1	2	3
COG0072	Phenylalanyl-tRNA synthetase beta subunit	1	2	4	1	4	5	1	4	3
COG0073	tRNA-binding EMAP/Myf domain	2	4	3	1	2	2	2	3	3
COG0098	Ribosomal protein S5	1	1	1	1	2	2	1	4	3
COG0110	Acetyltransferase (isoleucine patch superfamily)	1	1	1	3	4	5	3	3	3
COG0114	Fumarate hydratase class II	1	3	3	0	0	0	1	3	3
COG0126	3-phosphoglycerate kinase	1	1	1	1	3	4	1	3	3
COG0130	tRNA U55 pseudouridine synthase TruB, may also work on U342 of tmRNA	1	2	3	1	2	2	1	1	3
COG0144	16S rRNA C967 or C1407 C5-methylase, RsmB/RsmF family	2	4	3	2	2	3	2	3	3
COG0152	Phosphoribosylaminoimidazole-succinocarboxamide synthase	0	0	0	1	3	1	1	2	3
COG0165	Argininosuccinate lyase	0	0	0	1	4	3	1	3	3
COG0166	Glucose-6-phosphate isomerase	1	1	2	1	1	2	1	4	3
COG0169	Shikimate 5-dehydrogenase	0	0	0	0	0	0	0	2	3
COG0174	Glutamine synthetase	1	2	2	1	1	1	1	3	3
COG0191	Fructose/tagatose bisphosphate aldolase	1	1	1	1	1	1	1	3	3
COG0194	Guanylate kinase	2	2	4	2	3	3	2	2	3
COG0206	Cell division GTPase FtsZ	1	1	1	1	4	3	1	3	3
COG0210	Superfamily I DNA or RNA helicase	1	3	5	1	3	4	1	3	3
COG0213	Thymidine phosphorylase	0	0	0	1	2	1	1	2	3
COG0216	Protein chain release factor A	1	2	1	1	2	2	1	5	3
COG0236	Acyl carrier protein	2	2	2	2	2	2	3	3	3
COG0249	DNA mismatch repair ATPase MutS	1	4	2	1	3	4	1	5	3
COG0263	Glutamate 5-kinase	0	0	0	1	1	1	0	2	3
COG0264	Translation elongation factor EF-Ts	1	1	2	1	2	3	1	1	3
COG0270	Site-specific DNA-cytosine methylase	1	0	0	0	0	0	0	2	3
COG0280	Phosphotransacetylase	1	4	2	1	4	2	1	2	3
COG0284	Orotidine-5'-phosphate decarboxylase	1	3	1	1	1	1	1	3	3
COG0294	Dihydropteroate synthase	0	0	0	0	0	0	1	4	3
COG0303	Molybdopterin biosynthesis enzyme	0	0	0	0	0	0	1	2	3
COG0305	Replicative DNA helicase	1	1	1	1	1	2	2	3	3
COG0318	Acyl-CoA synthetase (AMP-forming)/AMP-acid ligase II	0	2	0	0	3	3	1	2	3
COG0323	DNA mismatch repair ATPase MutL	1	5	4	1	5	5	1	3	3
COG0324	tRNA A37 N6-isopentenylltransferase MiaA	1	3	1	1	2	3	1	4	3
COG0327	Putative GTP cyclohydrolase 1 type 2, NIF3 family	1	1	2	0	1	1	1	2	3
COG0329	Dihydrodipicolinate synthase/N-acetylneuraminate lyase	1	0	0	2	4	4	1	2	3
COG0343	Queuine/archaeosine tRNA-ribosyltransferase	0	0	0	1	2	3	1	3	3
COG0358	DNA primase (bacterial type)	1	3	3	1	2	3	1	4	3
COG0359	Ribosomal protein L9	1	2	2	1	1	1	1	2	3
COG0367	Asparagine synthetase B (glutamine-hydrolyzing)	1	2	3	1	2	4	1	3	3
COG0370	Fe2+ transport system protein B	0	0	0	1	4	5	1	2	3
COG0392	Uncharacterized membrane protein YbhN, UPF0104 family	1	1	1	1	0	4	1	1	3
COG0396	Fe-S cluster assembly ATPase SufC	1	3	2	1	1	2	1	2	3
COG0443	Molecular chaperone DnaK (HSP70)	1	1	2	1	2	3	1	4	3
COG0449	Glucosamine 6-phosphate synthetase, contains amidotransferase and phosphosugar isomerase domains	1	4	3	1	4	4	1	2	3
COG0452	Phosphopantothenoylcysteine synthetase/decarboxylase	1	3	3	1	2	2	1	2	3
COG0457	Tetratricopeptide (TPR) repeat	2	2	3	0	1	3	0	3	3
COG0471	Di- and tricarboxylate transporter	0	0	0	0	0	0	1	2	3
COG0472	UDP-N-acetylmuramyl pentapeptide phosphotransferase/UDP-N-acetylglucosamine-1-phosphate transferase	2	3	3	2	5	5	1	4	3
COG0486	tRNA U34 5-carboxymethylaminomethyl modifying GTPase MnmE/TrmE	1	3	3	1	2	2	1	3	3
COG0494	8-oxo-dGTP pyrophosphatase MutT and related house-cleaning NTP pyrophosphohydrolases, NUDIX family	3	4	3	1	2	2	1	2	3
COG0495	Leucyl-tRNA synthetase	1	5	3	1	4	4	1	3	3
COG0507	ATP-dependent exoDNAse (exonuclease V), alpha subunit, helicase superfamily I	1	2	4	1	3	8	1	2	3
COG0528	Uridylate kinase	1	1	1	1	1	2	1	2	3
COG0532	Translation initiation factor IF-2, a GTPase	1	2	4	1	3	2	1	2	3
COG0534	Na+-driven multidrug efflux pump	0	0	0	1	3	1	2	3	3
COG0536	GTPase involved in cell partioning and DNA repair	1	2	1	1	2	1	1	4	3
COG0540	Aspartate carbamoyltransferase, catalytic chain	1	2	1	1	1	1	1	1	3
COG0544	FKBP-type peptidyl-prolyl cis-trans isomerase (trigger factor)	1	1	1	1	1	3	1	3	3
COG0549	Carbamate kinase	0	0	0	0	0	0	1	2	3
COG0550	DNA topoisomerase IA	1	2	1	3	13	8	1	2	3
COG0557	Exoribonuclease R	1	4	3	1	4	4	1	3	3
COG0563	Adenylate kinase or related kinase	1	2	3	1	2	1	1	3	3
COG0569	Trk K+ transport system, NAD-binding component	1	2	1	1	3	2	1	4	3
COG0604	NADPH:quinone reductase or related Zn-dependent oxidoreductase	1	2	2	1	3	2	1	4	3
COG0608	Single-stranded DNA-specific exonuclease, DHH superfamily, may be involved in archaeal DNA replication intiation	1	3	3	1	2	1	1	1	3
COG0619	Energy-coupling factor transporter transmembrane protein EcfT	3	6	5	3	6	5	2	3	3
COG0620	Methionine synthase II (cobalamin-independent)	1	3	3	1	2	2	1	5	3
COG0626	Cystathionine beta-lyase/cystathionine gamma-synthase	0	0	0	1	4	3	1	4	3
COG0629	Single-stranded DNA-binding protein	1	1	1	1	1	1	1	2	3
COG0634	Hypoxanthine-guanine phosphoribosyltransferase	2	3	5	1	1	1	2	2	3
COG0637	Beta-phosphoglucomutase or related phosphatase, HAD superfamily	2	4	3	2	4	4	2	4	3
COG0667	Predicted oxidoreductase (related to aryl-alcohol dehydrogenase)	0	0	1	0	1	0	1	3	3
COG0670	Integral membrane protein, interacts with FtsH	4	5	3	1	3	2	2	2	3
COG0671	Membrane-associated phospholipid phosphatase	3	3	3	1	1	1	1	3	3
COG0711	FoF1-type ATP synthase, membrane subunit b or b'	1	1	1	1	1	1	1	4	3
COG0730	Uncharacterized membrane protein YfcA	1	3	3	1	2	2	1	2	3
COG0738	Fucose permease	0	0	0	0	0	0	1	3	3
COG0750	Membrane-associated protease RseP, regulator of RpoE activity	1	3	2	1	3	3	1	2	3
COG0764	3-hydroxymyristoyl/3-hydroxydecanoyl-(acyl carrier protein) dehydratase	0	0	0	1	3	2	2	3	3
COG0770	UDP-N-acetylmuramyl pentapeptide synthase	1	2	3	1	2	3	1	2	3
COG0771	UDP-N-acetylmuramoylalanine-D-glutamate ligase	1	3	2	1	3	4	1	5	3
COG0775	Nucleoside phosphorylase	1	2	3	1	3	3	1	3	3
COG0778	Nitroreductase	3	5	4	2	3	2	2	3	3
COG0796	Glutamate racemase	1	2	2	1	2	2	1	2	3
COG0812	UDP-N-acetylenolpyruvoylglucosamine reductase	1	1	2	1	2	2	1	2	3
COG0822	NifU homolog involved in Fe-S cluster formation	1	2	2	1	1	1	1	2	3
COG0825	Acetyl-CoA carboxylase alpha subunit	0	0	0	1	2	2	1	2	3
COG1063	Threonine dehydrogenase or related Zn-dependent dehydrogenase	2	2	3	1	1	2	1	5	3
COG1077	Actin-like ATPase involved in cell morphogenesis	2	6	5	2	5	2	2	3	3
COG1098	Predicted RNA-binding protein, contains ribosomal protein S1 (RPS1) domain	2	2	2	2	4	3	1	2	3
COG1101	ABC-type uncharacterized transport system, ATPase component	1	3	2	1	2	2	1	3	3
COG1125	ABC-type proline/glycine betaine transport system, ATPase component	1	2	1	1	3	1	1	3	3
COG1154	Deoxyxylulose-5-phosphate synthase	1	1	1	0	0	0	1	4	3
COG1160	Predicted GTPases	1	1	1	1	3	3	1	1	3
COG1167	DNA-binding transcriptional regulator, MocR family, contains an aminotransferase domain	0	0	0	0	0	0	1	4	3
COG1174	ABC-type proline/glycine betaine transport system, permease component	0	1	2	0	1	1	2	3	3
COG1190	Lysyl-tRNA synthetase (class II)	1	2	2	1	1	1	1	4	3
COG1195	Recombinational DNA repair ATPase RecF	1	3	4	1	1	2	1	3	3
COG1198	Primosomal protein N' (replication factor Y) - superfamily II helicase	1	5	6	1	7	4	1	3	3
COG1200	RecG-like helicase	1	6	7	1	4	4	1	3	3
COG1219	ATP-dependent protease Clp, ATPase subunit	1	1	1	1	3	1	1	1	3
COG1271	Cytochrome bd-type quinol oxidase, subunit 1	1	3	3	1	3	3	1	4	3
COG1281	Redox-regulated molecular chaperone, HSP33 family	1	3	2	1	1	2	1	3	3
COG1301	Na+/H+-dicarboxylate symporter	0	0	1	1	2	3	1	3	3
COG1381	Recombinational DNA repair protein (RecF pathway)	1	2	1	1	2	3	1	2	3
COG1388	LysM repeat	1	1	1	2	3	4	0	6	3
COG1418	HD superfamily phosphodieaserase, includes HD domain of RNase Y	2	3	3	3	7	4	2	4	3
COG1457	Purine-cytosine permease or related protein	0	0	0	0	0	0	0	3	3
COG1459	Type II secretory pathway, component PulF	1	2	2	1	2	2	1	2	3
COG1464	ABC-type metal ion transport system, periplasmic component/surface antigen	1	3	2	2	2	2	3	4	3
COG1501	Alpha-glucosidase, glycosyl hydrolase family GH31	1	6	6	0	6	4	1	2	3
COG1511	Uncharacterized membrane protein YhgE, phage infection protein (PIP) family	1	0	0	2	4	4	1	3	3
COG1518	CRISPR/Cas system-associated endonuclease Cas1	0	0	0	0	2	3	0	2	3
COG1695	DNA-binding transcriptional regulator, PadR family	0	0	0	2	2	2	2	2	3
COG1702	Phosphate starvation-inducible protein PhoH, predicted ATPase	1	3	3	1	3	1	1	4	3
COG1732	Periplasmic glycine betaine/choline-binding (lipo)protein of an ABC-type transport system (osmoprotectant binding protein)	1	3	3	1	3	2	1	3	3
COG1757	Na+/H+ antiporter NhaC	1	4	2	1	5	3	2	3	3
COG1804	Crotonobetainyl-CoA:carnitine CoA-transferase CaiB and related acyl-CoA transferases	1	3	4	0	3	3	1	3	3
COG1814	Predicted Fe2+/Mn2+ transporter, VIT1/CCC1 family	0	0	0	2	3	4	2	3	3
COG1835	Peptidoglycan/LPS O-acetylase OafA/YrhL, contains acyltransferase and SGNH-hydrolase domains	1	2	2	3	5	2	1	2	3
COG1847	Predicted RNA-binding protein Jag, conains KH and R3H domains	0	1	0	1	2	2	1	2	3
COG1898	dTDP-4-dehydrorhamnose 3,5-epimerase or related enzyme	1	1	2	0	2	1	1	2	3
COG1914	Mn2+ and Fe2+ transporters of the NRAMP family	1	2	2	1	2	2	2	3	3
COG1929	Glycerate kinase	0	1	1	1	2	2	1	5	3
COG1972	Nucleoside permease NupC	0	0	0	2	4	7	1	1	3
COG2011	ABC-type methionine transport system, permease component	1	1	1	2	4	2	1	2	3
COG2017	Galactose mutarotase or related enzyme	3	8	7	2	4	4	2	4	3
COG2055	Malate/lactate/ureidoglycolate dehydrogenase, LDH2 family	0	0	0	0	0	0	1	3	3
COG2115	Xylose isomerase	0	0	0	0	5	5	0	2	3
COG2148	Sugar transferase involved in LPS biosynthesis (colanic, teichoic acid)	1	2	2	1	5	3	2	3	3
COG2153	Predicted N-acyltransferase, GNAT family	1	2	2	1	2	1	2	3	3
COG2183	Transcriptional accessory protein Tex/SPT6	0	0	0	1	4	4	1	5	3
COG2226	Ubiquinone/menaquinone biosynthesis C-methylase UbiE	2	2	3	0	1	1	2	2	3
COG2252	Xanthine/uracil/vitamin C permease, AzgA family	4	8	10	3	8	6	0	4	3
COG2255	Holliday junction resolvasome RuvABC, ATP-dependent DNA helicase subunit	1	3	2	1	2	2	1	2	3
COG2270	MFS-type transporter involved in bile tolerance, Atg22 family	0	1	0	0	0	1	0	3	3
COG2271	Sugar phosphate permease	0	0	0	1	2	1	4	4	3
COG2812	DNA polymerase III, gamma/tau subunits	1	4	3	1	2	5	1	4	3
COG2815	PASTA domain, binds beta-lactams	0	2	2	0	4	3	1	4	3
COG2985	Uncharacterized membrane protein YbjL, putative transporter	0	0	0	0	0	0	1	3	3
COG3001	Fructosamine-3-kinase	0	0	0	0	0	0	1	2	3
COG3093	Plasmid maintenance system antidote protein VapI, contains XRE-type HTH domain	1	0	0	0	0	0	1	1	3
COG3279	DNA-binding response regulator, LytR/AlgR family	6	7	7	3	11	8	1	4	3
COG3425	3-hydroxy-3-methylglutaryl CoA synthase	1	2	3	1	2	3	1	3	3
COG3436	Transposase	0	0	0	0	0	0	3	4	3
COG3442	Glutamine amidotransferase related to the GATase domain of CobQ	1	2	1	1	4	2	1	2	3
COG3480	Predicted secreted protein containing a PDZ domain	1	2	3	0	0	0	1	3	3
COG3549	Plasmid maintenance system killer protein	0	0	0	0	0	0	0	1	3
COG3599	Cell division septum initiation DivIVA, interacts with FtsZ, MinD and other proteins	3	2	2	1	2	3	1	3	3
COG3610	Uncharacterized membrane protein YjjB, DUF3815 family	1	2	2	1	1	2	1	3	3
COG3864	Predicted metal-dependent peptidase	0	0	0	0	0	0	1	3	3
COG3867	Arabinogalactan endo-1,4-beta-galactosidase	0	0	0	1	0	0	2	2	3
COG3944	Capsular polysaccharide biosynthesis protein	1	1	1	1	1	2	2	3	3
COG3966	Poly D-alanine transfer protein DltD, involved inesterification of teichoic acids	1	1	2	1	4	3	1	2	3
COG4097	Predicted ferric reductase	0	0	0	0	0	0	0	3	3
COG4108	Peptide chain release factor RF-3	1	4	5	1	5	8	1	4	3
COG4473	Predicted ABC-type exoprotein transport system, permease component	1	2	3	1	2	2	1	3	3
COG4858	Uncharacterized membrane-anchored protein	1	3	2	2	2	1	1	2	3
COG4892	Predicted heme/steroid binding protein	0	0	0	1	1	1	5	4	3
COG4932	Uncharacterized surface anchored protein	2	3	3	0	2	2	0	6	3
COG4955	Uncharacterized protein YpbB	0	0	0	1	2	2	1	1	3
COG4956	Uncharacterized conserved protein YacL, contains PIN and TRAM domains	0	1	2	1	2	3	1	6	3
COG4987	ABC-type transport system involved in cytochrome bd biosynthesis, fused ATPase and permease components	1	5	5	1	3	4	1	3	3
COG5002	Signal transduction histidine kinase	1	3	2	2	3	4	1	2	3
COG5527	Protein involved in initiation of plasmid replication	0	0	0	0	1	0	0	1	3
COG5549	Predicted Zn-dependent protease	0	1	1	1	1	2	1	4	3
COG0008	Glutamyl- or glutaminyl-tRNA synthetase	1	2	1	1	2	3	1	1	2
COG0016	Phenylalanyl-tRNA synthetase alpha subunit	1	2	3	1	1	2	1	3	2
COG0018	Arginyl-tRNA synthetase	1	4	6	1	3	3	1	3	2
COG0024	Methionine aminopeptidase	1	4	3	1	2	3	1	2	2
COG0034	Glutamine phosphoribosylpyrophosphate amidotransferase	0	0	0	1	5	5	1	3	2
COG0047	Phosphoribosylformylglycinamidine (FGAM) synthase, glutamine amidotransferase domain	0	0	0	1	1	1	1	2	2
COG0049	Ribosomal protein S7	1	1	1	1	2	1	1	2	2
COG0053	Divalent metal cation (Fe/Co/Zn/Cd) transporter	0	1	1	1	3	4	0	1	2
COG0054	6,7-dimethyl-8-ribityllumazine synthase (Riboflavin synthase beta chain)	0	0	0	0	0	0	1	2	2
COG0057	Glyceraldehyde-3-phosphate dehydrogenase/erythrose-4-phosphate dehydrogenase	1	1	1	1	1	3	1	2	2
COG0064	Asp-tRNAAsn/Glu-tRNAGln amidotransferase B subunit	1	1	2	1	1	2	1	2	2
COG0078	Ornithine carbamoyltransferase	0	0	0	0	0	0	1	2	2
COG0080	Ribosomal protein L11	1	1	1	1	2	1	1	1	2
COG0084	Tat protein secretion system quality control protein TatD (DNase activity)	1	3	1	1	4	2	1	1	2
COG0085	DNA-directed RNA polymerase, beta subunit/140 kD subunit	1	3	3	1	2	3	1	7	2
COG0089	Ribosomal protein L23	1	1	2	1	1	2	1	2	2
COG0095	Lipoate-protein ligase A	0	0	0	1	2	3	1	2	2
COG0104	Adenylosuccinate synthase	1	2	1	1	3	3	1	3	2
COG0116	23S rRNA G2445 N2-methylase RlmL	1	3	4	1	3	2	1	2	2
COG0117	Pyrimidine deaminase domain of riboflavin biosynthesis protein RibD	0	0	0	0	0	0	1	1	2
COG0120	Ribose 5-phosphate isomerase	1	2	2	1	1	1	1	2	2
COG0124	Histidyl-tRNA synthetase	1	3	2	1	2	2	2	1	2
COG0128	5-enolpyruvylshikimate-3-phosphate synthase	0	0	0	0	0	0	0	2	2
COG0143	Methionyl-tRNA synthetase	1	2	1	1	2	1	1	1	2
COG0153	Galactokinase	1	3	4	1	3	2	1	1	2
COG0160	4-aminobutyrate aminotransferase or related aminotransferase	0	0	0	1	4	4	1	4	2
COG0161	Adenosylmethionine-8-amino-7-oxononanoate aminotransferase	0	0	0	0	2	2	0	0	2
COG0164	Ribonuclease HII	1	1	1	1	1	2	1	1	2
COG0167	Dihydroorotate dehydrogenase	1	1	2	1	3	3	2	3	2
COG0171	NH3-dependent NAD+ synthetase	1	2	1	1	1	2	1	2	2
COG0172	Seryl-tRNA synthetase	1	1	1	1	3	2	1	3	2
COG0180	Tryptophanyl-tRNA synthetase	1	1	3	1	3	2	1	3	2
COG0185	Ribosomal protein S19	1	2	2	1	1	1	1	1	2
COG0190	5,10-methylene-tetrahydrofolate dehydrogenase/Methenyl tetrahydrofolate cyclohydrolase	2	3	2	1	2	2	1	3	2
COG0192	S-adenosylmethionine synthetase	1	2	2	1	2	2	1	1	2
COG0196	FAD synthase	1	2	3	1	3	4	1	3	2
COG0197	Ribosomal protein L16/L10AE	1	2	2	1	2	1	1	2	2
COG0198	Ribosomal protein L24	1	1	1	0	1	1	1	1	2
COG0199	Ribosomal protein S14	2	1	2	0	0	0	2	2	2
COG0203	Ribosomal protein L17	1	1	2	1	2	1	1	2	2
COG0204	1-acyl-sn-glycerol-3-phosphate acyltransferase	4	3	3	1	2	1	0	1	2
COG0207	Thymidylate synthase	1	2	2	1	2	1	1	2	2
COG0208	Ribonucleotide reductase beta subunit, ferritin-like domain	1	2	2	1	2	3	1	2	2
COG0217	Transcriptional and/or translational regulatory protein YebC/TACO1	1	2	2	1	3	1	1	1	2
COG0220	tRNA G46 methylase TrmB	1	1	1	1	2	2	1	1	2
COG0223	Methionyl-tRNA formyltransferase	1	2	2	1	1	1	1	2	2
COG0224	FoF1-type ATP synthase, gamma subunit	1	1	1	1	3	3	1	1	2
COG0233	Ribosome recycling factor	1	2	1	1	1	1	1	2	2
COG0235	Ribulose-5-phosphate 4-epimerase/Fuculose-1-phosphate aldolase	0	0	0	1	3	2	0	2	2
COG0237	Dephospho-CoA kinase	1	2	2	1	1	2	1	2	2
COG0240	Glycerol-3-phosphate dehydrogenase	1	4	3	1	1	3	1	2	2
COG0242	Peptide deformylase	2	3	4	2	3	3	2	3	2
COG0247	Fe-S oxidoreductase	0	0	0	0	1	1	0	1	2
COG0252	L-asparaginase/archaeal Glu-tRNAGln amidotransferase subunit D	1	3	2	1	2	2	1	2	2
COG0256	Ribosomal protein L18	1	1	1	1	1	1	1	1	2
COG0265	Periplasmic serine protease, S1-C subfamily, contain C-terminal PDZ domain	1	2	1	1	1	2	1	1	2
COG0267	Ribosomal protein L33	2	2	2	2	2	2	0	1	2
COG0272	NAD-dependent DNA ligase	1	4	4	1	3	3	1	4	2
COG0275	16S rRNA C1402 N4-methylase RsmH	1	3	3	1	2	1	1	2	2
COG0276	Protoheme ferro-lyase (ferrochelatase)	0	0	0	1	3	4	1	2	2
COG0289	Dihydrodipicolinate reductase	1	0	0	1	2	2	1	2	2
COG0301	Adenylyl- and sulfurtransferase ThiI, participates in tRNA 4-thiouridine and thiamine biosynthesis	1	1	1	1	1	1	1	2	2
COG0304	3-oxoacyl-(acyl-carrier-protein) synthase	0	0	0	1	2	1	1	3	2
COG0313	16S rRNA C1402 (ribose-2'-O) methylase RsmI	1	2	3	1	1	2	1	1	2
COG0325	Uncharacterized pyridoxal phosphate-containing protein, affects Ilv metabolism, UPF0001 family	0	0	0	0	0	0	1	2	2
COG0331	Malonyl CoA-acyl carrier protein transacylase	0	0	0	0	0	0	1	2	2
COG0332	3-oxoacyl-[acyl-carrier-protein] synthase III	0	0	1	1	2	4	1	3	2
COG0344	Phospholipid biosynthesis protein PlsY, probable glycerol-3-phosphate acyltransferase	2	2	2	1	3	2	1	2	2
COG0345	Pyrroline-5-carboxylate reductase	0	0	0	1	1	3	2	3	2
COG0346	Catechol 2,3-dioxygenase or other lactoylglutathione lyase family enzyme	0	0	0	1	2	3	1	3	2
COG0352	Thiamine monophosphate synthase	0	0	0	0	0	0	1	2	2
COG0362	6-phosphogluconate dehydrogenase	1	3	3	1	4	3	1	3	2
COG0363	6-phosphogluconolactonase/Glucosamine-6-phosphate isomerase/deaminase	1	1	1	1	1	3	0	2	2
COG0364	Glucose-6-phosphate 1-dehydrogenase	1	3	2	1	2	3	1	1	2
COG0371	Glycerol dehydrogenase or related enzyme, iron-containing ADH family	0	0	0	0	0	0	1	2	2
COG0388	Predicted amidohydrolase	0	0	0	0	1	1	1	1	2
COG0389	Nucleotidyltransferase/DNA polymerase involved in DNA repair	1	3	2	1	2	2	1	2	2
COG0402	Cytosine/adenosine deaminase or related metal-dependent hydrolase	0	0	0	0	0	0	1	2	2
COG0419	DNA repair exonuclease SbcCD ATPase subunit	1	1	0	1	4	5	1	4	2
COG0441	Threonyl-tRNA synthetase	1	2	4	1	1	2	1	1	2
COG0442	Prolyl-tRNA synthetase	1	3	4	1	1	2	1	3	2
COG0445	tRNA U34 5-carboxymethylaminomethyl modifying enzyme MnmG/GidA	1	8	6	1	3	5	1	5	2
COG0451	Nucleoside-diphosphate-sugar epimerase	1	2	1	0	0	1	1	2	2
COG0458	Carbamoylphosphate synthase large subunit	2	5	6	1	4	5	2	1	2
COG0459	Chaperonin GroEL (HSP60 family)	1	1	1	1	2	2	1	2	2
COG0461	Orotate phosphoribosyltransferase	1	1	1	1	1	1	1	1	2
COG0465	ATP-dependent Zn proteases	1	3	3	1	4	3	1	2	2
COG0468	RecA/RadA recombinase	1	1	1	1	2	2	1	1	2
COG0482	tRNA U34 2-thiouridine synthase MnmA/TrmU, contains the PP-loop ATPase domain	1	3	2	1	4	3	1	1	2
COG0484	DnaJ-class molecular chaperone with C-terminal Zn finger domain	1	2	1	1	2	2	1	1	2
COG0497	DNA repair ATPase RecN	1	4	4	1	4	5	1	3	2
COG0501	Zn-dependent protease with chaperone function	2	3	2	1	2	2	1	3	2
COG0504	CTP synthase (UTP-ammonia lyase)	1	3	3	1	3	3	1	3	2
COG0509	Glycine cleavage system H protein (lipoate-binding)	0	0	0	0	0	0	1	2	2
COG0514	Superfamily II DNA helicase RecQ	1	5	4	2	9	5	1	3	2
COG0515	Serine/threonine protein kinase	1	1	1	1	3	4	0	1	2
COG0526	Thiol-disulfide isomerase or thioredoxin	1	1	1	1	2	2	0	1	2
COG0537	Diadenosine tetraphosphate (Ap4A) hydrolase or other HIT family hydrolase	3	2	4	1	1	2	1	3	2
COG0546	Phosphoglycolate phosphatase, HAD superfamily	0	0	0	2	4	2	1	2	2
COG0554	Glycerol kinase	0	1	3	1	0	0	1	3	2
COG0556	Excinuclease UvrABC helicase subunit UvrB	1	5	2	1	5	4	1	4	2
COG0571	dsRNA-specific ribonuclease	1	3	1	1	3	4	1	1	2
COG0576	Molecular chaperone GrpE (heat shock protein)	1	2	1	1	2	3	1	2	2
COG0580	Glycerol uptake facilitator and related aquaporins (Major Intrinsic Protein Family)	1	2	2	2	1	1	1	2	2
COG0593	Chromosomal replication initiation ATPase DnaA	1	3	4	1	5	4	1	1	2
COG0594	RNase P protein component	1	2	2	1	1	1	1	2	2
COG0596	Pimeloyl-ACP methyl ester carboxylesterase	5	8	6	0	2	1	2	2	2
COG0597	Lipoprotein signal peptidase	1	1	1	1	1	1	1	2	2
COG0598	Mg2+ and Co2+ transporter CorA	3	5	3	1	2	2	1	2	2
COG0617	tRNA nucleotidyltransferase/poly(A) polymerase	1	2	1	1	1	1	1	2	2
COG0618	nanoRNase/pAp phosphatase, hydrolyzes c-di-AMP and oligoRNAs	1	1	1	1	3	1	1	2	2
COG0622	Predicted phosphodiesterase	1	1	1	2	2	3	2	2	2
COG0623	Enoyl-[acyl-carrier-protein] reductase (NADH)	0	0	0	0	2	2	1	2	2
COG0655	Multimeric flavodoxin WrbA	0	0	0	0	1	1	0	2	2
COG0664	cAMP-binding domain of CRP or a regulatory subunit of cAMP-dependent protein kinases	1	1	2	1	0	0	1	2	2
COG0669	Phosphopantetheine adenylyltransferase	1	1	2	1	2	2	1	1	2
COG0687	Spermidine/putrescine-binding periplasmic protein	1	3	3	1	3	3	1	2	2
COG0691	tmRNA-binding protein	1	2	1	1	1	2	1	2	2
COG0692	Uracil DNA glycosylase	1	2	2	1	2	1	1	2	2
COG0702	Uncharacterized conserved protein YbjT, contains NAD(P)-binding and DUF2867 domains	2	2	2	0	2	1	1	2	2
COG0704	Phosphate uptake regulator	1	1	3	1	1	1	1	2	2
COG0705	Membrane associated serine protease, rhomboid family	2	2	3	1	1	1	0	0	2
COG0706	Membrane protein insertase Oxa1/YidC/SpoIIIJ, required for the localization of integral membrane proteins	2	2	6	2	3	2	2	4	2
COG0707	UDP-N-acetylglucosamine:LPS N-acetylglucosamine transferase	1	2	2	1	4	3	1	2	2
COG0708	Exonuclease III	2	3	4	1	2	1	2	3	2
COG0710	3-dehydroquinate dehydratase	1	1	1	0	0	0	0	2	2
COG0716	Flavodoxin	1	2	2	1	1	1	3	2	2
COG0735	Fe2+ or Zn2+ uptake regulation protein	0	0	0	3	3	4	2	2	2
COG0737	2',3'-cyclic-nucleotide 2'-phosphodiesterase/5'- or 3'-nucleotidase, 5'-nucleotidase family	2	4	5	0	0	0	0	3	2
COG0740	ATP-dependent protease ClpP, protease subunit	1	3	1	1	1	1	2	2	2
COG0742	16S rRNA G966 N2-methylase RsmD	1	1	2	1	3	2	1	2	2
COG0752	Glycyl-tRNA synthetase, alpha subunit	1	2	1	1	3	3	1	2	2
COG0756	dUTPase	1	1	1	1	1	1	1	2	2
COG0773	UDP-N-acetylmuramate-alanine ligase	1	4	3	1	4	3	1	3	2
COG0777	Acetyl-CoA carboxylase beta subunit	0	0	0	1	4	3	1	1	2
COG0779	Ribosome maturation factor RimP	1	1	2	1	3	1	1	2	2
COG0782	Transcription elongation factor, GreA/GreB family	2	4	2	1	1	1	2	2	2
COG0787	Alanine racemase	1	3	3	1	1	3	1	3	2
COG0799	Ribosomal silencing factor RsfS, regulates association of 30S and 50S subunits	1	1	1	1	2	2	1	1	2
COG0803	ABC-type Zn uptake system ZnuABC, Zn-binding component ZnuA	2	4	5	1	3	3	1	1	2
COG0807	GTP cyclohydrolase II	0	0	0	0	0	0	0	2	2
COG0813	Purine-nucleoside phosphorylase	0	0	0	1	2	1	1	3	2
COG0830	Urease accessory protein UreF	0	0	0	1	3	1	0	2	2
COG0847	DNA polymerase III, epsilon subunit or related 3'-5' exonuclease	2	2	3	1	3	2	1	1	2
COG0861	Membrane protein TerC, possibly involved in tellurium resistance	1	2	1	1	3	2	1	1	2
COG1053	Succinate dehydrogenase/fumarate reductase, flavoprotein subunit	2	4	5	1	3	3	1	3	2
COG1058	Predicted nucleotide-utilizing enzyme related to molybdopterin-biosynthesis enzyme MoeA	0	0	0	0	0	0	1	1	2
COG1066	Predicted ATP-dependent serine protease	1	4	3	1	3	4	1	2	2
COG1071	TPP-dependent pyruvate or acetoin dehydrogenase subunit alpha	0	0	0	1	3	2	1	3	2
COG1072	Panthothenate kinase	1	1	2	1	2	2	1	3	2
COG1078	HD superfamily phosphohydrolase	1	3	3	1	3	3	1	2	2
COG1108	ABC-type Mn2+/Zn2+ transport system, permease component	1	1	2	1	1	3	1	1	2
COG1117	ABC-type phosphate transport system, ATPase component	2	3	3	2	3	5	1	2	2
COG1120	ABC-type cobalamin/Fe3+-siderophores transport system, ATPase component	0	1	2	1	1	4	1	2	2
COG1121	ABC-type Mn2+/Zn2+ transport system, ATPase component	1	5	3	1	2	3	1	1	2
COG1176	ABC-type spermidine/putrescine transport system, permease component I	1	1	2	1	1	2	1	2	2
COG1177	ABC-type spermidine/putrescine transport system, permease component II	1	1	3	1	2	1	1	2	2
COG1181	D-alanine-D-alanine ligase and related ATP-grasp enzymes	1	1	1	1	4	3	1	1	2
COG1189	Predicted rRNA methylase YqxC, contains S4 and FtsJ domains	1	2	3	1	2	2	1	3	2
COG1191	DNA-directed RNA polymerase specialized sigma subunit	3	0	0	0	0	0	0	0	2
COG1192	Cellulose biosynthesis protein BcsQ	1	2	1	1	1	1	4	1	2
COG1199	Rad3-related DNA helicase	1	3	4	1	4	4	1	3	2
COG1214	tRNA A37 threonylcarbamoyladenosine modification protein TsaB	1	1	2	1	1	1	1	2	2
COG1216	Glycosyltransferase, GT2 family	1	1	2	1	4	3	1	2	2
COG1217	Predicted membrane GTPase involved in stress response	1	2	3	1	3	1	1	3	2
COG1227	Inorganic pyrophosphatase/exopolyphosphatase	1	1	3	1	1	1	1	3	2
COG1234	Ribonuclease BN, tRNA processing enzyme	1	3	3	1	1	1	1	1	2
COG1247	L-amino acid N-acyltransferase YncA	0	0	0	1	1	1	4	3	2
COG1252	NADH dehydrogenase, FAD-containing subunit	0	0	0	1	1	3	1	4	2
COG1257	Hydroxymethylglutaryl-CoA reductase	1	3	3	1	3	2	1	2	2
COG1266	Membrane protease YdiL, CAAX protease family	5	5	6	4	3	3	1	2	2
COG1268	Biotin transporter BioY	1	1	1	1	1	1	1	1	2
COG1293	Predicted component of the ribosome quality control (RQC) complex, YloA/Tae2 family, contains fibronectin-binding (FbpA) and DUF814 domains	1	5	5	1	4	3	1	3	2
COG1294	Cytochrome bd-type quinol oxidase, subunit 2	1	1	2	1	1	1	1	3	2
COG1295	Uncharacterized membrane protein, BrkB/YihY/UPF0761 family (not an RNase)	1	2	2	1	1	2	1	1	2
COG1296	Predicted branched-chain amino acid permease (azaleucine resistance)	0	0	0	1	2	2	2	1	2
COG1304	FMN-dependent dehydrogenase, includes L-lactate dehydrogenase and type II isopentenyl diphosphate isomerase	2	3	3	1	2	3	1	2	2
COG1309	DNA-binding transcriptional regulator, AcrR family	8	7	5	2	2	2	4	4	2
COG1321	Mn-dependent transcriptional regulator, DtxR family	0	0	1	1	1	1	1	1	2
COG1327	Transcriptional regulator NrdR, contains Zn-ribbon and ATP-cone domains	1	1	1	1	1	1	1	1	2
COG1346	Putative effector of murein hydrolase	0	0	0	0	0	0	1	2	2
COG1354	Chromatin segregation and condensation protein Rec8/ScpA/Scc1, kleisin family	1	1	2	1	3	1	1	2	2
COG1373	Predicted ATPase, AAA+ superfamily	1	0	2	0	0	0	1	2	2
COG1420	Transcriptional regulator of heat shock response	1	2	1	1	1	2	1	1	2
COG1438	Arginine repressor	0	0	0	2	3	2	2	2	2
COG1455	Phosphotransferase system cellobiose-specific component IIC	8	18	15	3	12	11	1	2	2
COG1466	DNA polymerase III, delta subunit	1	1	1	1	2	3	1	3	2
COG1473	Metal-dependent amidase/aminoacylase/carboxypeptidase	1	0	0	1	2	2	1	3	2
COG1481	DNA-binding transcriptional regulator WhiA, involved in cell division	1	4	2	1	3	2	1	3	2
COG1490	D-Tyr-tRNAtyr deacylase	1	2	1	1	2	1	1	3	2
COG1522	DNA-binding transcriptional regulator, Lrp family	0	0	0	0	1	1	1	1	2
COG1555	DNA uptake protein ComE and related DNA-binding proteins	1	1	2	0	1	1	1	2	2
COG1556	L-lactate utilization protein LutC, contains LUD domain	0	0	0	1	1	2	1	2	2
COG1573	Uracil-DNA glycosylase	2	2	4	1	1	2	1	1	2
COG1574	Predicted amidohydrolase YtcJ	0	0	0	0	0	0	1	4	2
COG1589	Cell division septal protein FtsQ	1	2	2	1	1	2	1	2	2
COG1595	DNA-directed RNA polymerase specialized sigma subunit, sigma24 family	2	0	0	2	2	2	1	2	2
COG1610	Uncharacterized conserved protein YqeY	1	1	1	1	1	2	1	2	2
COG1611	Predicted Rossmann fold nucleotide-binding protein	1	1	1	0	0	0	1	2	2
COG1624	Diadenylate cyclase (c-di-AMP synthetase), DisA_N domain	1	1	2	1	2	2	1	1	2
COG1647	Esterase/lipase	0	0	1	0	0	0	1	2	2
COG1674	DNA segregation ATPase FtsK/SpoIIIE and related proteins	1	2	2	0	13	16	0	3	2
COG1680	CubicO group peptidase, beta-lactamase class C family	3	4	5	1	2	1	2	3	2
COG1694	NTP pyrophosphatase, house-cleaning of non-canonical NTPs	1	1	1	1	1	0	1	2	2
COG1696	D-alanyl-lipoteichoic acid acyltransferase DltB, MBOAT superfamily	1	3	3	1	3	3	1	1	2
COG1713	HD superfamily phosphohydrolase YqeK (fused to NMNAT in mycoplasms)	1	1	2	1	1	2	1	1	2
COG1715	Restriction endonuclease Mrr	0	3	3	0	0	0	0	1	2
COG1725	DNA-binding transcriptional regulator YhcF, GntR family	1	1	1	0	0	0	1	1	2
COG1730	Prefoldin subunit 5	0	0	0	0	1	1	0	1	2
COG1739	Putative translation regulator, IMPACT (imprinted ancient) protein family	1	2	2	1	1	2	1	1	2
COG1780	Protein involved in ribonucleotide reduction	1	1	1	1	1	1	1	2	2
COG1794	Aspartate/glutamate racemase	1	1	4	1	1	2	1	2	2
COG1878	Kynurenine formamidase	0	0	0	0	0	0	0	2	2
COG1902	2,4-dienoyl-CoA reductase or related NADH-dependent reductase, Old Yellow Enzyme (OYE) family	0	1	1	1	3	1	0	1	2
COG1917	Cupin domain protein related to quercetin dioxygenase	1	1	1	0	1	2	1	2	2
COG1918	Fe2+ transport system protein FeoA	0	0	0	1	2	2	0	1	2
COG1925	Phosphotransferase system, HPr and related phosphotransfer proteins	1	1	1	1	1	1	1	1	2
COG1939	23S rRNA maturation mini-RNase III	1	2	2	1	1	1	1	1	2
COG1943	REP element-mobilizing transposase RayT	1	2	1	1	12	15	4	3	2
COG1959	DNA-binding transcriptional regulator, IscR family	1	1	1	3	3	3	1	2	2
COG1961	Site-specific DNA recombinase related to the DNA invertase Pin	0	0	0	0	0	0	2	3	2
COG1970	Large-conductance mechanosensitive channel	1	1	1	1	1	1	1	3	2
COG1974	SOS-response transcriptional repressor LexA (RecA-mediated autopeptidase)	2	2	3	1	2	2	1	1	2
COG1985	Pyrimidine reductase, riboflavin biosynthesis	0	0	0	0	0	0	0	1	2
COG2040	Homocysteine/selenocysteine methylase (S-methylmethionine-dependent)	0	0	0	1	3	1	1	1	2
COG2050	Acyl-coenzyme A thioesterase PaaI, contains HGG motif	0	0	0	0	0	0	1	1	2
COG2065	Pyrimidine operon attenuation protein/uracil phosphoribosyltransferase	2	2	2	1	3	3	1	2	2
COG2071	Gamma-glutamyl-gamma-aminobutyrate hydrolase PuuD (putrescine degradation), contains GATase1-like domain	2	3	4	2	4	3	1	3	2
COG2151	Metal-sulfur cluster biosynthetic enzyme	3	4	3	1	1	1	3	2	2
COG2171	Tetrahydrodipicolinate N-succinyltransferase	1	0	0	1	1	1	1	2	2
COG2181	Nitrate reductase gamma subunit	0	0	0	0	0	0	1	1	2
COG2184	Fido, protein-threonine AMPylation domain	1	1	1	0	1	1	0	2	2
COG2190	Phosphotransferase system IIA component	6	8	8	1	8	7	0	2	2
COG2195	Di- or tripeptidase	2	5	4	1	2	3	1	2	2
COG2237	Uncharacterized membrane protein	0	1	0	0	1	1	0	1	2
COG2261	Uncharacterized membrane protein YeaQ/YmgE, transglycosylase-associated protein family	1	1	1	1	1	2	1	1	2
COG2262	50S ribosomal subunit-associated GTPase HflX	1	2	3	1	2	2	1	1	2
COG2264	Ribosomal protein L11 methylase PrmA	1	1	1	1	2	1	1	2	2
COG2323	Uncharacterized membrane protein YcaP, DUF421 family	1	1	2	0	2	2	1	2	2
COG2326	Polyphosphate kinase 2, PPK2 family	0	0	0	0	0	0	1	1	2
COG2333	Metal-dependent hydrolase, beta-lactamase superfamily II	1	1	3	1	2	3	1	2	2
COG2344	NADH/NAD ratio-sensing transcriptional regulator Rex	1	2	1	1	2	2	1	1	2
COG2364	Uncharacterized membrane protein YczE	0	0	0	1	1	1	1	1	2
COG2390	DNA-binding transcriptional regulator LsrR, DeoR family	1	2	1	1	2	2	2	1	2
COG2461	Uncharacterized conserved protein, DUF438 domain, may contain hemerythrin domain	4	5	4	1	2	2	0	0	2
COG2606	Cys-tRNA(Pro) deacylase, prolyl-tRNA editing enzyme YbaK/EbsC	1	1	1	1	1	1	1	2	2
COG2706	6-phosphogluconolactonase, cycloisomerase 2 family	1	3	1	1	1	1	1	2	2
COG2740	Predicted RNA-binding protein YlxR, DUF448 family	1	1	1	1	1	2	1	1	2
COG2759	Formyltetrahydrofolate synthetase	1	4	3	1	2	2	1	6	2
COG2811	Archaeal/vacuolar-type H+-ATPase subunit H	0	1	0	0	0	0	0	3	2
COG2818	3-methyladenine DNA glycosylase Tag	1	1	2	1	1	1	1	2	2
COG2820	Uridine phosphorylase	1	2	1	0	0	0	0	2	2
COG2837	Periplasmic deferrochelatase/peroxidase EfeB	0	0	0	1	1	2	1	1	2
COG2848	Uncharacterized conserved protein, UPF0210 family	0	0	0	1	3	1	1	5	2
COG2855	Uncharacterized membrane protein YadS	1	3	5	1	4	2	1	2	2
COG2868	Uncharacterized conserved protein YsxB, DUF464 family	0	0	0	2	2	2	1	1	2
COG2898	Lysylphosphatidylglycerol synthetase, C-terminal domain, DUF2156 family	0	0	0	1	3	2	1	1	2
COG2946	DNA relaxase NicK	0	0	0	0	0	0	0	1	2
COG2976	Putative negative regulator of RcsB-dependent stress response	0	1	1	0	0	0	0	1	2
COG3022	Cytoplasmic iron level regulating protein YaaA, DUF328/UPF0246 family	1	2	2	1	3	3	1	3	2
COG3133	Outer membrane lipoprotein SlyB	0	1	1	0	0	0	0	1	2
COG3201	Nicotinamide riboside transporter PnuC	1	1	1	2	3	2	1	3	2
COG3247	Uncharacterized membrane protein HdeD, DUF308 family	3	3	2	1	2	1	1	1	2
COG3250	Beta-galactosidase/beta-glucuronidase	1	4	4	2	2	2	0	3	2
COG3259	Coenzyme F420-reducing hydrogenase, alpha subunit	0	0	1	0	0	0	0	0	2
COG3275	Sensor histidine kinase, LytS/YehU family	0	0	0	0	0	0	1	4	2
COG3345	Alpha-galactosidase	0	0	0	1	3	3	1	1	2
COG3356	Predicted membrane-associated lipid hydrolase, neutral ceramidase superfamily	0	2	0	0	0	0	0	2	2
COG3407	Mevalonate pyrophosphate decarboxylase	1	2	2	1	3	1	1	2	2
COG3412	PTS-EIIA-like component DhaM of the dihydroxyacetone kinase DhaKLM complex	0	0	0	1	0	0	0	1	2
COG3512	CRISPR/Cas system-associated protein Cas2, endoribonuclease	0	0	0	0	1	1	0	2	2
COG3527	Alpha-acetolactate decarboxylase	1	2	3	1	2	1	1	2	2
COG3590	Predicted metalloendopeptidase	3	11	14	1	3	2	1	4	2
COG3611	Replication initiation and membrane attachment protein DnaB	1	2	2	1	2	2	1	2	2
COG3682	Predicted transcriptional regulator	1	2	1	2	1	1	2	1	2
COG3727	G:T-mismatch repair DNA endonuclease, very short patch repair protein	0	0	0	0	0	0	0	1	2
COG3760	Uncharacterized protein	0	0	0	0	0	0	1	2	2
COG3763	Uncharacterized protein YneF, UPF0154 family	1	1	1	1	1	1	1	2	2
COG3830	ACT domain, binds amino acids and other small ligands	0	0	0	1	1	1	1	1	2
COG3884	Acyl-ACP thioesterase	1	2	2	1	3	1	1	1	2
COG3886	HKD family nuclease	1	2	1	0	1	1	0	1	2
COG3887	c-di-AMP phosphodiesterase, consists of a GGDEF-like and DHH domains	1	2	1	1	1	4	1	3	2
COG3919	Predicted ATP-dependent carboligase, ATP-grasp superfamily	1	3	2	1	1	2	1	1	2
COG3935	DNA replication protein DnaD	1	1	1	1	1	2	1	2	2
COG3971	2-keto-4-pentenoate hydratase	0	0	0	0	0	0	1	2	2
COG4086	Uncharacterized protein YpuA, DUF1002 family	1	2	1	1	2	1	1	2	2
COG4199	ssDNA-specific exonuclease RecJ	1	1	1	0	1	2	0	1	2
COG4464	Tyrosine-protein phosphatase YwqE	1	2	1	1	2	1	1	2	2
COG4468	Galactose-1-phosphate uridylyltransferase	1	3	4	1	5	2	1	3	2
COG4474	Uncharacterized SPBc2 prophage-derived protein YoqJ	1	1	1	1	2	2	1	3	2
COG4479	Uncharacterized protein YozE, UPF0346 family	1	1	2	1	1	1	1	1	2
COG4584	Transposase	0	0	0	0	0	0	5	3	2
COG4585	Signal transduction histidine kinase	1	0	0	1	3	5	0	2	2
COG4633	Plastocyanin domain containing protein	2	2	2	0	2	1	0	2	2
COG4698	Uncharacterized protein YpmS	0	0	0	1	1	1	1	2	2
COG4717	Uncharacterized protein YhaN	1	4	5	0	0	1	0	2	2
COG4853	Two-component signal transduction system YycFG, regulatory protein YycI	1	3	1	1	1	3	1	2	2
COG4862	Negative regulator of genetic competence, sporulation and motility	1	1	1	1	2	3	1	2	2
COG4907	Uncharacterized membrane protein	1	2	2	1	2	2	0	1	2
COG5416	Uncharacterized integral membrane protein	1	2	1	1	1	1	1	0	2
COG0009	tRNA A37 threonylcarbamoyladenosine synthetase subunit TsaC/SUA5/YrdC	1	2	1	1	1	1	1	1	1
COG0017	Aspartyl/asparaginyl-tRNA synthetase	1	2	1	1	4	3	1	2	1
COG0030	16S rRNA A1518 and A1519 N6-dimethyltransferase RsmA/KsgA/DIM1 (may also have DNA glycosylase/AP lyase activity)	1	2	3	1	2	2	1	1	1
COG0035	Uracil phosphoribosyltransferase	1	1	2	1	1	1	1	3	1
COG0036	Pentose-5-phosphate-3-epimerase	1	1	1	1	1	1	1	1	1
COG0037	tRNA(Ile)-lysidine synthase TilS/MesJ	1	1	1	1	2	2	1	2	1
COG0041	Phosphoribosylcarboxyaminoimidazole (NCAIR) mutase	0	0	0	1	2	1	1	1	1
COG0048	Ribosomal protein S12	1	1	1	1	1	1	1	1	1
COG0051	Ribosomal protein S10	1	1	1	1	1	1	1	1	1
COG0052	Ribosomal protein S2	1	1	2	1	3	2	1	1	1
COG0055	FoF1-type ATP synthase, beta subunit	1	1	1	1	1	1	1	2	1
COG0062	NAD(P)H-hydrate repair enzyme Nnr, NAD(P)H-hydrate epimerase domain	0	0	0	0	0	0	1	1	1
COG0063	NAD(P)H-hydrate repair enzyme Nnr, NAD(P)H-hydrate dehydratase domain	1	2	2	1	3	2	1	2	1
COG0071	Molecular chaperone IbpA, HSP20 family	1	1	1	1	1	1	1	2	1
COG0077	Prephenate dehydratase	0	0	0	0	0	0	0	1	1
COG0081	Ribosomal protein L1	1	2	1	1	1	1	1	1	1
COG0087	Ribosomal protein L3	1	2	2	1	1	1	1	2	1
COG0088	Ribosomal protein L4	1	2	2	1	2	1	1	2	1
COG0090	Ribosomal protein L2	1	3	2	1	2	1	1	1	1
COG0091	Ribosomal protein L22	1	1	1	1	1	1	1	1	1
COG0092	Ribosomal protein S3	1	1	1	1	1	1	1	1	1
COG0093	Ribosomal protein L14	1	1	1	1	1	1	1	1	1
COG0094	Ribosomal protein L5	1	1	1	1	2	1	1	1	1
COG0096	Ribosomal protein S8	1	1	1	1	1	2	1	1	1
COG0097	Ribosomal protein L6P/L9E	1	1	2	1	1	1	1	1	1
COG0099	Ribosomal protein S13	1	2	1	1	1	1	1	1	1
COG0100	Ribosomal protein S11	1	1	1	1	1	1	1	1	1
COG0101	tRNA U38,U39,U40 pseudouridine synthase TruA	1	5	4	1	1	1	1	1	1
COG0102	Ribosomal protein L13	1	1	1	1	2	2	1	1	1
COG0103	Ribosomal protein S9	1	1	1	1	1	1	1	1	1
COG0105	Nucleoside diphosphate kinase	0	0	0	1	0	2	1	1	1
COG0125	Thymidylate kinase	1	2	2	1	2	2	1	1	1
COG0136	Aspartate-semialdehyde dehydrogenase	1	0	0	1	3	3	1	2	1
COG0137	Argininosuccinate synthase	0	0	0	1	4	3	0	1	1
COG0141	Histidinol dehydrogenase	0	0	0	0	0	0	0	1	1
COG0148	Enolase	3	5	3	1	1	1	1	3	1
COG0150	Phosphoribosylaminoimidazole (AIR) synthetase	0	0	0	1	2	3	1	1	1
COG0177	Endonuclease III	1	1	2	1	1	1	1	2	1
COG0184	Ribosomal protein S15P/S13E	1	1	1	1	1	1	1	1	1
COG0186	Ribosomal protein S17	1	1	1	1	1	1	1	1	1
COG0193	Peptidyl-tRNA hydrolase	1	2	1	1	2	1	1	2	1
COG0195	Transcription antitermination factor NusA, contains S1 and KH domains	1	1	1	1	1	1	1	1	1
COG0200	Ribosomal protein L15	1	1	1	1	1	2	1	1	1
COG0202	DNA-directed RNA polymerase, alpha subunit/40 kD subunit	1	2	3	1	3	2	1	3	1
COG0211	Ribosomal protein L27	1	1	1	1	1	1	1	1	1
COG0212	5-formyltetrahydrofolate cyclo-ligase	1	1	1	1	1	2	1	2	1
COG0218	GTP-binding protein EngB required for normal cell division	1	1	1	1	2	1	1	1	1
COG0219	tRNA(Leu) C34 or U34 (ribose-2'-O)-methylase TrmL, contains SPOUT domain	1	2	2	1	2	2	1	1	1
COG0222	Ribosomal protein L7/L12	1	1	2	1	1	2	1	1	1
COG0225	Peptide methionine sulfoxide reductase MsrA	1	1	1	1	1	1	1	2	1
COG0226	ABC-type phosphate transport system, periplasmic component	1	4	2	1	1	1	1	1	1
COG0227	Ribosomal protein L28	1	1	1	1	0	0	1	1	1
COG0228	Ribosomal protein S16	1	1	1	1	1	1	1	1	1
COG0229	Peptide methionine sulfoxide reductase MsrB	1	2	2	1	1	2	1	1	1
COG0230	Ribosomal protein L34	1	1	1	0	1	1	0	1	1
COG0231	Translation elongation factor P (EF-P)/translation initiation factor 5A (eIF-5A)	2	2	2	1	1	1	1	1	1
COG0238	Ribosomal protein S18	1	1	1	1	2	1	1	1	1
COG0244	Ribosomal protein L10	1	1	1	1	1	1	1	1	1
COG0250	Transcription antitermination factor NusG	1	1	1	1	2	1	1	1	1
COG0253	Diaminopimelate epimerase	1	0	0	1	2	1	1	1	1
COG0254	Ribosomal protein L31	1	1	1	1	1	1	1	1	1
COG0255	Ribosomal protein L29	1	1	1	1	2	2	1	1	1
COG0258	5'-3' exonuclease	1	1	3	0	2	3	0	1	1
COG0261	Ribosomal protein L21	1	2	1	1	2	1	1	1	1
COG0262	Dihydrofolate reductase	1	2	1	2	4	4	1	1	1
COG0266	Formamidopyrimidine-DNA glycosylase	1	2	3	1	2	1	1	2	1
COG0268	Ribosomal protein S20	1	1	1	1	1	1	1	1	1
COG0274	Deoxyribose-phosphate aldolase	1	1	1	1	1	2	1	1	1
COG0278	Glutaredoxin-related protein	0	0	0	0	0	0	0	1	1
COG0283	Cytidylate kinase	1	2	3	1	1	2	1	3	1
COG0287	Prephenate dehydrogenase	0	0	0	0	0	0	0	2	1
COG0290	Translation initiation factor IF-3	1	1	1	1	1	1	1	1	1
COG0291	Ribosomal protein L35	1	0	0	1	1	1	1	1	1
COG0292	Ribosomal protein L20	1	1	1	1	1	2	1	1	1
COG0293	23S rRNA U2552 (ribose-2'-O)-methylase RlmE/FtsJ	0	0	0	0	0	0	0	0	1
COG0297	Glycogen synthase	0	0	0	1	2	1	0	0	1
COG0299	Folate-dependent phosphoribosylglycinamide formyltransferase PurN	0	0	0	1	2	2	1	1	1
COG0300	Short-chain dehydrogenase	1	1	2	1	2	3	1	2	1
COG0302	GTP cyclohydrolase I	0	0	0	0	0	0	1	1	1
COG0310	ABC-type Co2+ transport system, permease component	0	0	0	1	2	1	0	2	1
COG0314	Molybdopterin synthase catalytic subunit	0	0	0	0	0	0	0	1	1
COG0319	ssRNA-specific RNase YbeY, 16S rRNA maturation enzyme	1	1	1	1	2	1	1	1	1
COG0328	Ribonuclease HI	1	2	2	1	2	1	2	1	1
COG0330	Regulator of protease activity HflC, stomatin/prohibitin superfamily	0	3	3	1	1	3	1	1	1
COG0333	Ribosomal protein L32	1	1	0	1	1	1	1	1	1
COG0335	Ribosomal protein L19	1	1	1	1	1	1	1	1	1
COG0336	tRNA G37 N-methylase TrmD	1	2	3	1	3	3	1	1	1
COG0340	Biotin-(acetyl-CoA carboxylase) ligase	0	0	0	1	2	2	1	1	1
COG0353	Recombinational DNA repair protein RecR	1	3	1	1	1	1	1	1	1
COG0355	FoF1-type ATP synthase, epsilon subunit	1	2	2	1	1	2	1	2	1
COG0356	FoF1-type ATP synthase, membrane subunit a	1	1	1	1	1	1	1	2	1
COG0357	16S rRNA G527 N7-methylase RsmG (former glucose-inhibited division protein B)	1	3	2	1	3	2	1	1	1
COG0360	Ribosomal protein S6	1	2	2	1	1	1	1	1	1
COG0361	Translation initiation factor IF-1	1	2	1	1	1	1	1	1	1
COG0365	Acyl-coenzyme A synthetase/AMP-(fatty) acid ligase	0	0	1	0	4	2	0	1	1
COG0369	Sulfite reductase, alpha subunit (flavoprotein)	0	0	0	0	0	0	0	1	1
COG0378	Ni2+-binding GTPase involved in regulation of expression and maturation of urease and hydrogenase	0	0	0	1	2	2	0	2	1
COG0391	Archaeal 2-phospho-L-lactate transferase/Bacterial gluconeogenesis factor, CofD/UPF0052 family	1	2	1	1	3	3	1	2	1
COG0393	Uncharacterized conserved protein YbjQ, UPF0145 family	1	1	1	1	1	1	0	0	1
COG0398	Uncharacterized membrane protein YdjX, TVP38/TMEM64 family, SNARE-associated domain	2	3	3	1	1	1	1	2	1
COG0450	Alkyl hydroperoxide reductase subunit AhpC (peroxiredoxin)	0	0	0	1	2	2	1	1	1
COG0454	N-acetyltransferase, GNAT superfamily (includes histone acetyltransferase HPA2)	2	3	3	0	2	1	0	0	1
COG0476	Molybdopterin or thiamine biosynthesis adenylyltransferase	1	1	1	0	1	1	1	1	1
COG0489	Chromosome partitioning ATPase, Mrp family, contains Fe-S cluster	1	1	2	1	3	3	1	1	1
COG0493	NADPH-dependent glutamate synthase beta chain or related oxidoreductase	0	0	0	0	0	0	1	2	1
COG0499	S-adenosylhomocysteine hydrolase	0	0	0	0	0	0	0	0	1
COG0500	SAM-dependent methyltransferase	0	0	2	0	2	2	0	1	1
COG0505	Carbamoylphosphate synthase small subunit	2	4	4	1	2	1	2	2	1
COG0517	CBS domain	1	1	1	0	1	2	0	1	1
COG0519	GMP synthase, PP-ATPase domain/subunit	1	2	1	1	1	1	1	2	1
COG0522	Ribosomal protein S4 or related protein	1	1	1	1	1	2	1	2	1
COG0525	Valyl-tRNA synthetase	1	1	3	1	1	2	1	2	1
COG0530	Ca2+/Na+ antiporter	1	2	2	0	0	1	0	2	1
COG0533	tRNA A37 threonylcarbamoyltransferase TsaD	1	1	1	1	4	2	1	4	1
COG0539	Ribosomal protein S1	1	1	2	1	3	2	1	3	1
COG0551	ssDNA-binding Zn-finger and Zn-ribbon domains of topoisomerase 1	0	1	1	0	0	1	0	1	1
COG0552	Signal recognition particle GTPase	1	3	2	1	2	2	1	3	1
COG0558	Phosphatidylglycerophosphate synthase	1	2	2	1	2	1	1	1	1
COG0568	DNA-directed RNA polymerase, sigma subunit (sigma70/sigma32)	1	1	1	1	3	3	1	2	1
COG0572	Uridine kinase	1	2	3	1	1	1	1	1	1
COG0573	ABC-type phosphate transport system, permease component	1	2	2	1	3	2	1	2	1
COG0575	CDP-diglyceride synthetase	1	2	3	1	1	3	1	2	1
COG0581	ABC-type phosphate transport system, permease component	1	3	3	1	3	1	1	3	1
COG0584	Glycerophosphoryl diester phosphodiesterase	3	3	2	1	3	3	0	2	1
COG0585	tRNA(Glu) U13 pseudouridine synthase TruD	0	0	0	0	0	0	0	0	1
COG0590	tRNA(Arg) A34 adenosine deaminase TadA	1	1	1	1	1	2	1	2	1
COG0592	DNA polymerase III sliding clamp (beta) subunit, PCNA homolog	1	2	2	1	1	2	1	1	1
COG0599	Uncharacterized conserved protein YurZ, alkylhydroperoxidase/carboxymuconolactone decarboxylase family	2	2	2	0	1	1	1	1	1
COG0602	Organic radical activating enzyme	1	1	1	1	1	1	1	1	1
COG0607	Rhodanese-related sulfurtransferase	2	2	2	2	2	2	1	1	1
COG0609	ABC-type Fe3+-siderophore transport system, permease component	0	0	0	2	4	4	1	1	1
COG0614	ABC-type Fe3+-hydroxamate transport system, periplasmic component	0	0	0	1	2	2	1	3	1
COG0631	Serine/threonine protein phosphatase PrpC	1	3	2	1	1	1	1	2	1
COG0632	Holliday junction resolvasome RuvABC DNA-binding subunit	1	2	1	1	1	1	1	2	1
COG0636	FoF1-type ATP synthase, membrane subunit c/Archaeal/vacuolar-type H+-ATPase, subunit K	1	2	2	1	1	1	1	1	1
COG0639	Diadenosine tetraphosphatase ApaH/serine/threonine protein phosphatase, PP2A family	0	0	0	0	0	0	0	1	1
COG0643	Chemotaxis protein histidine kinase CheA	1	0	0	0	0	0	0	0	1
COG0647	Ribonucleotide monophosphatase NagD, HAD superfamily	1	3	3	1	3	1	1	2	1
COG0652	Peptidyl-prolyl cis-trans isomerase (rotamase) - cyclophilin family	1	1	1	1	1	1	1	2	1
COG0658	Predicted membrane metal-binding protein	0	1	0	0	0	0	0	1	1
COG0662	Mannose-6-phosphate isomerase, cupin superfamily	0	0	0	0	0	0	0	1	1
COG0668	Small-conductance mechanosensitive channel	3	2	2	1	1	1	1	0	1
COG0673	Predicted dehydrogenase	1	1	1	1	4	4	1	1	1
COG0679	Predicted permease	2	6	4	1	2	4	0	1	1
COG0681	Signal peptidase I	2	3	3	2	2	3	1	1	1
COG0682	Prolipoprotein diacylglyceryltransferase	1	1	2	1	2	1	1	1	1
COG0690	Preprotein translocase subunit SecE	1	1	1	1	1	1	1	1	1
COG0693	Putative intracellular protease/amidase	1	1	2	1	3	2	1	1	1
COG0695	Glutaredoxin	0	0	0	1	1	1	1	1	1
COG0703	Shikimate kinase	0	0	0	0	0	0	0	1	1
COG0712	FoF1-type ATP synthase, delta subunit	1	1	1	1	2	2	1	1	1
COG0718	Conserved DNA-binding protein YbaB (function unknown)	1	2	1	1	1	1	1	1	1
COG0721	Asp-tRNAAsn/Glu-tRNAGln amidotransferase C subunit	1	1	1	1	2	1	1	1	1
COG0726	Peptidoglycan/xylan/chitin deacetylase, PgdA/CDA1 family	0	0	0	0	1	1	0	1	1
COG0736	Phosphopantetheinyl transferase (holo-ACP synthase)	1	2	1	1	1	2	1	2	1
COG0746	Molybdopterin-guanine dinucleotide biosynthesis protein A	0	0	0	0	0	0	1	1	1
COG0758	Predicted Rossmann fold nucleotide-binding protein DprA/Smf involved in DNA uptake	1	1	2	1	1	1	1	1	1
COG0759	Membrane-anchored protein YidD, putatitve component of membrane protein insertase Oxa1/YidC/SpoIIIJ	1	0	1	1	1	0	0	1	1
COG0760	Parvulin-like peptidyl-prolyl isomerase	2	2	2	1	2	1	1	1	1
COG0762	Uncharacterized conserved protein YggT, Ycf19 family	1	1	0	0	1	1	0	0	1
COG0776	Bacterial nucleoid DNA-binding protein	1	1	1	1	1	1	2	1	1
COG0781	Transcription termination factor NusB	1	2	2	1	2	1	1	3	1
COG0783	DNA-binding ferritin-like protein (oxidative damage protectant)	1	1	1	1	2	1	1	1	1
COG0801	7,8-dihydro-6-hydroxymethylpterin-pyrophosphokinase	0	0	0	0	0	0	1	2	1
COG0802	tRNA A37 threonylcarbamoyladenosine biosynthesis protein TsaE	1	1	1	1	3	2	1	1	1
COG0806	Ribosomal 30S subunit maturation factor RimM, required for 16S rRNA processing	1	2	1	1	1	3	1	1	1
COG0810	Periplasmic protein TonB, links inner and outer membranes	1	2	4	0	1	2	0	1	1
COG0815	Apolipoprotein N-acyltransferase	0	0	0	0	0	0	0	0	1
COG0816	RNase H-fold protein, predicted Holliday junction resolvase in Firmicutes and mycoplasms, involved in anti-termination at Rho-dependent terminators	1	2	1	1	2	2	1	1	1
COG0818	Diacylglycerol kinase	0	0	0	1	2	1	1	1	1
COG0827	Adenine-specific DNA methylase	1	1	1	1	1	1	1	1	1
COG0828	Ribosomal protein S21	1	1	1	0	1	1	0	1	1
COG0829	Urease accessory protein UreH	0	0	0	1	2	2	0	1	1
COG0831	Urease gamma subunit	0	0	0	1	1	1	0	1	1
COG0832	Urease beta subunit	0	0	0	1	2	1	0	0	1
COG0845	Multidrug efflux pump subunit AcrA (membrane-fusion protein)	0	0	0	1	1	1	1	1	1
COG0846	NAD-dependent protein deacetylase, SIR2 family	4	2	4	0	0	0	2	2	1
COG0858	Ribosome-binding factor A	1	1	1	1	1	1	1	2	1
COG0863	DNA modification methylase	0	0	0	1	1	1	1	2	1
COG1020	Non-ribosomal peptide synthetase component F	1	2	1	0	4	5	0	1	1
COG1022	Long-chain acyl-CoA synthetase (AMP-forming)	0	0	0	0	3	2	0	0	1
COG1030	Membrane-bound serine protease (ClpP class)	0	0	0	0	0	0	0	0	1
COG1039	Ribonuclease HIII	0	1	1	0	1	0	0	1	1
COG1040	Predicted amidophosphoribosyltransferases	1	1	1	1	3	2	0	1	1
COG1057	Nicotinic acid mononucleotide adenylyltransferase	1	1	2	1	1	1	1	1	1
COG1061	Superfamily II DNA or RNA helicase	1	2	2	2	1	2	2	1	1
COG1082	Sugar phosphate isomerase/epimerase	0	0	0	1	1	2	1	1	1
COG1090	NAD dependent epimerase/dehydratase family enzyme	0	0	0	0	0	0	0	0	1
COG1134	ABC-type polysaccharide/polyol phosphate transport system, ATPase component	0	0	0	1	1	1	0	1	1
COG1135	ABC-type methionine transport system, ATPase component	1	4	3	2	2	3	1	2	1
COG1145	Ferredoxin	0	0	0	0	0	0	0	1	1
COG1157	Flagellar biosynthesis/type III secretory pathway ATPase	0	0	0	0	0	0	0	0	1
COG1159	GTPase Era, involved in 16S rRNA processing	1	2	2	1	3	2	1	1	1
COG1186	Protein chain release factor B	1	2	1	1	1	2	1	1	1
COG1188	Ribosomal 50S subunit-recycling heat shock protein, contains S4 domain	1	1	1	1	1	1	1	2	1
COG1210	UTP-glucose-1-phosphate uridylyltransferase	1	1	2	1	2	2	1	1	1
COG1225	Peroxiredoxin	0	0	0	0	0	0	0	0	1
COG1226	Voltage-gated potassium channel Kch	1	0	0	0	0	0	0	0	1
COG1228	Imidazolonepropionase or related amidohydrolase	0	0	0	0	0	0	0	0	1
COG1230	Co/Zn/Cd efflux system component	2	1	1	0	0	0	1	2	1
COG1235	Phosphoribosyl 1,2-cyclic phosphodiesterase	1	1	2	1	2	1	1	1	1
COG1246	N-acetylglutamate synthase or related acetyltransferase, GNAT family	0	0	0	0	0	0	0	1	1
COG1250	3-hydroxyacyl-CoA dehydrogenase	0	0	0	0	0	0	1	1	1
COG1254	Acylphosphatase	1	1	1	1	1	1	1	1	1
COG1267	Phosphatidylglycerophosphatase A	0	0	0	1	1	1	1	1	1
COG1272	Predicted membrane channel-forming protein YqfA, hemolysin III family	2	2	3	1	1	1	1	2	1
COG1278	Cold shock protein, CspA family	1	0	1	2	2	2	2	2	1
COG1285	Uncharacterized membrane protein YhiD, involved in acid resistance	1	2	1	0	1	0	1	1	1
COG1286	Uncharacterized membrane protein, required for colicin V production	2	1	1	1	1	1	1	1	1
COG1314	Preprotein translocase subunit SecG	1	1	1	1	1	1	1	1	1
COG1323	Predicted nucleotidyltransferase	1	3	3	1	3	1	1	1	1
COG1358	Ribosomal protein L7Ae or related RNA K-turn-binding protein	1	1	0	1	1	1	1	1	1
COG1365	Predicted ATPase, PP-loop superfamily	0	0	0	0	0	0	0	0	1
COG1376	Lipoprotein-anchoring transpeptidase ErfK/SrfK	1	1	1	1	3	2	1	2	1
COG1380	Putative effector of murein hydrolase LrgA, UPF0299 family	0	0	1	0	0	0	1	1	1
COG1385	16S rRNA U1498 N3-methylase RsmE	0	0	0	1	2	2	1	2	1
COG1386	Chromosome segregation and condensation protein ScpB	1	2	1	1	2	2	1	1	1
COG1393	Arsenate reductase and related proteins, glutaredoxin family	2	2	2	2	3	3	1	1	1
COG1399	Uncharacterized metal-binding protein YceD, DUF177 family	1	1	1	1	1	1	1	1	1
COG1429	Cobalamin biosynthesis protein CobN, Mg-chelatase	1	0	2	0	0	0	0	1	1
COG1434	Uncharacterized SAM-binding protein YcdF, DUF218 family	2	1	3	1	1	1	1	1	1
COG1435	Thymidine kinase	1	2	3	1	1	1	1	1	1
COG1451	Predicted metal-dependent hydrolase	0	0	0	0	0	0	0	0	1
COG1476	DNA-binding transcriptional regulator, XRE-family HTH domain	0	0	0	2	4	3	2	2	1
COG1477	Thiamine biosynthesis lipoprotein ApbE	1	2	3	1	1	1	1	1	1
COG1480	Membrane-associated HD superfamily phosphohydrolase	0	0	0	0	0	1	0	0	1
COG1493	Serine kinase of the HPr protein, regulates carbohydrate metabolism	1	1	1	1	2	2	1	2	1
COG1506	Dipeptidyl aminopeptidase/acylaminoacyl peptidase	0	0	0	0	1	1	0	0	1
COG1524	Predicted pyrophosphatase or phosphodiesterase, AlkP superfamily	0	0	0	0	0	0	0	2	1
COG1534	RNA-binding protein YhbY	0	0	0	1	2	1	1	1	1
COG1539	Dihydroneopterin aldolase	0	0	0	0	0	0	1	1	1
COG1544	Ribosome-associated translation inhibitor RaiA	1	1	1	1	1	1	1	1	1
COG1546	Nicotinamide mononucleotide (NMN) deamidase PncC	0	0	0	0	0	0	0	1	1
COG1554	Trehalose and maltose hydrolase (possible phosphorylase)	2	3	3	1	2	5	1	2	1
COG1564	Thiamine pyrophosphokinase	1	2	2	1	2	1	1	2	1
COG1575	1,4-dihydroxy-2-naphthoate octaprenyltransferase	1	4	4	1	5	3	1	2	1
COG1576	23S rRNA pseudoU1915 N3-methylase RlmH	2	1	1	1	2	2	1	1	1
COG1579	Predicted nucleic acid-binding protein, contains Zn-ribbon domain	1	2	5	0	0	1	0	0	1
COG1580	Flagellar basal body-associated protein FliL	0	0	1	0	1	0	0	0	1
COG1587	Uroporphyrinogen-III synthase	0	0	0	0	0	0	0	0	1
COG1598	Predicted nuclease of the RNAse H fold, HicB family	1	1	1	0	1	0	2	1	1
COG1602	Uncharacterized protein	0	0	0	0	0	0	0	0	1
COG1605	Chorismate mutase	0	0	1	0	0	0	0	1	1
COG1607	Acyl-CoA hydrolase	0	0	0	1	1	1	1	2	1
COG1652	Nucleoid-associated protein YgaU, contains BON and LysM domains	0	0	0	0	0	0	0	0	1
COG1654	Biotin operon repressor	2	0	0	0	1	1	0	0	1
COG1658	5S rRNA maturation endonuclease (Ribonuclease M5), contains TOPRIM domain	1	0	1	1	1	1	1	1	1
COG1660	RNase adaptor protein for sRNA GlmZ degradation, contains a P-loop ATPase domain	1	3	3	1	2	3	1	2	1
COG1704	Uncharacterized conserved protein	1	1	1	1	1	2	1	2	1
COG1722	Exonuclease VII small subunit	1	1	1	1	2	1	1	1	1
COG1750	Predicted archaeal serine protease, S18 family	0	0	0	0	0	0	0	0	1
COG1758	DNA-directed RNA polymerase, subunit K/omega	1	1	1	1	1	1	1	1	1
COG1763	Molybdopterin-guanine dinucleotide biosynthesis protein	0	0	0	0	0	0	1	1	1
COG1765	Uncharacterized OsmC-related protein	1	1	1	0	0	0	1	2	1
COG1799	FtsZ-interacting cell division protein YlmF	1	1	1	1	1	1	0	1	1
COG1801	Uncharacterized conserved protein YecE, DUF72 family	0	0	0	1	1	2	1	2	1
COG1805	Na+-transporting NADH:ubiquinone oxidoreductase, subunit NqrB	0	0	0	0	0	0	0	1	1
COG1825	Ribosomal protein L25 (general stress protein Ctc)	0	0	0	0	0	0	0	0	1
COG1828	Phosphoribosylformylglycinamidine (FGAM) synthase, PurS component	0	0	0	1	1	1	1	1	1
COG1837	Predicted RNA-binding protein YlqC, contains KH domain, UPF0109 family	0	0	0	1	1	1	1	1	1
COG1841	Ribosomal protein L30/L7E	1	0	0	1	1	1	1	1	1
COG1854	S-ribosylhomocysteine lyase LuxS, autoinducer biosynthesis	1	1	1	1	1	1	1	1	1
COG1862	Preprotein translocase subunit YajC	1	1	1	1	1	1	1	1	1
COG1869	D-ribose pyranose/furanose isomerase RbsD	1	2	3	1	1	1	1	1	1
COG1881	Uncharacterized conserved protein, phosphatidylethanolamine-binding protein (PEBP) family	1	1	1	0	0	0	1	1	1
COG1896	5'-deoxynucleotidase YfbR and related HD superfamily hydrolases	1	1	1	1	1	1	1	1	1
COG1897	Homoserine trans-succinylase	0	0	0	1	2	2	1	2	1
COG1930	ABC-type cobalt transport system, periplasmic component	0	1	0	0	0	0	0	0	1
COG1942	Phenylpyruvate tautomerase PptA, 4-oxalocrotonate tautomerase family	1	1	1	1	1	1	1	2	1
COG1950	Uncharacterized membrane protein YvlD, DUF360 family	0	0	0	1	1	1	1	1	1
COG1977	Molybdopterin converting factor, small subunit	0	0	0	0	0	0	1	1	1
COG1983	Phage shock protein PspC (stress-responsive transcriptional regulator)	0	0	0	2	1	2	2	2	1
COG1994	Zn-dependent protease (includes SpoIVFB)	0	0	0	0	1	1	0	1	1
COG2001	MraZ, DNA-binding transcriptional regulator and inhibitor of RsmH methyltransferase activity	1	2	1	0	0	0	1	1	1
COG2003	DNA repair protein RadC, contains a helix-hairpin-helix DNA-binding motif	1	0	1	1	2	1	1	1	1
COG2019	Archaeal adenylate kinase	0	0	0	0	0	0	0	0	1
COG2035	Uncharacterized membrane protein	0	0	0	0	0	0	0	1	1
COG2041	Periplasmic DMSO/TMAO reductase YedYZ, molybdopterin-dependent catalytic subunit	0	0	0	0	0	0	0	0	1
COG2077	Peroxiredoxin	1	1	2	1	1	1	1	2	1
COG2094	3-methyladenine DNA glycosylase Mpg	1	3	2	0	0	0	1	1	1
COG2110	O-acetyl-ADP-ribose deacetylase (regulator of RNase III), contains Macro domain	1	1	1	2	2	1	1	2	1
COG2131	Deoxycytidylate deaminase	1	1	1	1	1	1	1	1	1
COG2137	SOS response regulatory protein OraA/RecX, interacts with RecA	1	2	1	1	3	2	1	2	1
COG2141	Flavin-dependent oxidoreductase, luciferase family (includes alkanesulfonate monooxygenase SsuD and methylene tetrahydromethanopterin reductase)	0	0	0	0	0	0	1	1	1
COG2145	Hydroxyethylthiazole kinase, sugar kinase family	0	0	0	0	0	0	1	2	1
COG2149	Uncharacterized membrane protein YidH, DUF202 family	1	0	0	0	1	0	0	1	1
COG2155	Uncharacterized membrane protein YuzA, DUF378 family	0	0	0	0	0	0	0	0	1
COG2160	L-arabinose isomerase	0	0	0	1	0	0	0	3	1
COG2165	Type II secretory pathway, pseudopilin PulG	0	0	0	0	0	0	0	0	1
COG2177	Cell division protein FtsX	0	0	0	1	4	4	0	0	1
COG2179	Predicted phosphohydrolase YqeG, HAD superfamily	1	1	2	1	2	1	1	2	1
COG2180	Nitrate reductase assembly protein NarJ, required for insertion of molybdenum cofactor	0	0	0	0	0	0	1	1	1
COG2189	Adenine specific DNA methylase Mod	0	0	0	2	1	1	1	2	1
COG2207	AraC-type DNA-binding domain and AraC-containing proteins	2	4	2	2	2	3	0	1	1
COG2230	Cyclopropane fatty-acyl-phospholipid synthase and related methyltransferases	1	2	4	1	2	2	1	1	1
COG2246	Putative flippase GtrA (transmembrane translocase of bactoprenol-linked glucose)	2	3	2	2	3	2	1	1	1
COG2302	RNA-binding protein YlmH, contains S4-like domain	1	2	2	1	4	1	1	1	1
COG2329	Heme-degrading monooxygenase HmoA and related ABM domain proteins	0	0	0	0	0	1	0	0	1
COG2337	mRNA-degrading endonuclease, toxin component of the MazEF toxin-antitoxin module	1	1	1	1	1	1	1	2	1
COG2365	Protein tyrosine/serine phosphatase	4	5	5	1	3	3	1	1	1
COG2367	Beta-lactamase class A	0	2	1	1	1	1	1	1	1
COG2371	Urease accessory protein UreE	0	0	0	1	1	1	0	1	1
COG2380	Uncharacterized protein	0	0	0	0	0	0	0	0	1
COG2382	Enterochelin esterase or related enzyme	0	0	0	0	0	0	0	1	1
COG2388	Predicted acetyltransferase, GNAT superfamily	0	0	0	0	2	1	1	1	1
COG2404	Oligoribonuclease NrnB or cAMP/cGMP phosphodiesterase, DHH superfamily	0	0	0	1	1	2	1	1	1
COG2501	Ribosome-associated protein YbcJ, S4-like RNA binding protein	1	1	1	1	1	0	1	1	1
COG2502	Asparagine synthetase A	1	3	2	1	3	1	1	1	1
COG2739	Predicted DNA-binding protein YlxM, UPF0122 family	1	1	0	1	1	1	1	2	1
COG2761	Predicted dithiol-disulfide isomerase, DsbA family	3	3	2	1	1	1	1	2	1
COG2764	Uncharacterized conserved protein PhnB, glyoxalase superfamily	0	0	0	0	0	0	1	2	1
COG2804	Type II secretory pathway ATPase GspE/PulE or T4P pilus assembly pathway ATPase PilB	1	2	1	0	2	2	0	3	1
COG2827	Predicted endonuclease, GIY-YIG superfamily	2	1	1	1	1	1	0	1	1
COG2832	Uncharacterized membrane protein YbaN, DUF454 family	0	0	0	0	1	1	0	1	1
COG2856	Zn-dependent peptidase ImmA, M78 family	0	0	0	0	1	1	0	1	1
COG2888	Predicted RNA-binding protein involved in translation, contains Zn-ribbon domain, DUF1610 family	1	1	0	0	0	0	0	0	1
COG2890	Methylase of polypeptide chain release factors	1	1	1	1	2	2	1	2	1
COG2891	Cell shape-determining protein MreD	1	1	1	1	1	2	1	1	1
COG2900	Uncharacterized coiled-coil protein SlyX (sensitive to lysis X)	0	2	1	0	0	0	0	0	1
COG2904	NADPH-dependent 7-cyano-7-deazaguanine reductase QueF, N-terminal domain	0	0	0	0	0	0	0	0	1
COG2908	UDP-2,3-diacylglucosamine pyrophosphatase LpxH	0	0	1	0	0	0	0	0	1
COG2910	Putative NADH-flavin reductase	3	2	2	1	1	3	3	1	1
COG2913	Outer membrane protein assembly factor BamE, lipoprotein component of the BamABCDE complex	0	0	0	0	1	1	0	0	1
COG2919	Cell division protein FtsB	2	2	1	1	1	1	1	2	1
COG2936	Predicted acyl esterase	1	1	1	1	1	1	1	1	1
COG2940	SET domain-containing protein (function unknown)	0	0	0	0	0	0	0	0	1
COG2945	Alpha/beta superfamily hydrolase	0	1	0	0	0	0	1	2	1
COG2996	Predicted RNA-binding protein, contains S1 domains, virulence factor B family	1	2	2	1	3	2	1	1	1
COG3049	Penicillin V acylase or related amidase, Ntn superfamily	3	9	5	1	1	1	1	1	1
COG3055	N-acetylneuraminic acid mutarotase	0	0	0	0	0	0	0	1	1
COG3091	Predicted Zn-dependent metalloprotease, SprT family	1	1	1	1	2	1	0	1	1
COG3118	Negative regulator of GroEL, contains thioredoxin-like and TPR-like domains	1	1	2	0	3	2	0	2	1
COG3152	Uncharacterized membrane protein YhaH, DUF805 family	1	1	2	1	0	0	1	1	1
COG3167	Tfp pilus assembly protein PilO	0	0	0	0	0	0	0	0	1
COG3177	Fic family protein	0	0	0	0	6	7	0	2	1
COG3189	Uncharacterized conserved protein YeaO, DUF488 family	1	1	1	0	0	0	1	1	1
COG3190	Flagellar biogenesis protein FliO	0	1	0	0	0	0	0	1	1
COG3212	Uncharacterized membrane protein YkoI	2	2	4	1	1	1	1	1	1
COG3223	Phosphate starvation-inducible membrane PsiE (function unknown)	1	1	1	0	0	1	1	1	1
COG3237	Uncharacterized conserved protein YjbJ, UPF0337 family	1	1	1	0	1	1	0	1	1
COG3239	Fatty acid desaturase	0	0	0	0	0	0	0	0	1
COG3270	Ribosome biogenesis protein, NOL1/NOP2/fmu family	1	1	1	0	1	2	0	1	1
COG3290	Sensor histidine kinase regulating citrate/malate metabolism	1	2	2	0	3	2	0	1	1
COG3331	Penicillin-binding protein-related factor A, putative recombinase	1	1	1	1	1	3	1	1	1
COG3343	DNA-directed RNA polymerase, delta subunit	1	1	1	1	1	1	1	1	1
COG3352	Archaellum component FlaC	0	0	0	0	0	0	0	1	1
COG3371	Uncharacterized membrane protein	1	0	0	0	0	0	1	1	1
COG3375	Predicted acetyltransferase, GNAT superfamily	0	0	0	0	0	0	0	1	1
COG3379	Predicted phosphohydrolase or phosphomutase, AlkP superfamily	0	0	0	0	0	0	0	0	1
COG3382	B3/B4 domain (DNA/RNA-binding domain of Phe-tRNA-synthetase)	0	0	0	0	0	0	2	1	1
COG3402	Uncharacterized membrane protein YdbS, contains bPH2 (bacterial pleckstrin homology) domain	0	0	0	0	1	1	0	1	1
COG3405	Endo-1,4-beta-D-glucanase Y	1	1	1	0	0	0	1	0	1
COG3410	Uncharacterized protein, DUF2075 family	2	1	1	0	0	0	1	0	1
COG3445	Autonomous glycyl radical cofactor GrcA	0	0	0	0	0	0	0	1	1
COG3477	Uncharacterized membrane protein YagU, involved in acid resistance, DUF1440 family	2	2	3	0	0	0	1	1	1
COG3479	Phenolic acid decarboxylase	0	0	0	0	2	2	1	1	1
COG3482	Uncharacterized protein	0	0	0	0	0	0	0	1	1
COG3545	Predicted esterase of the alpha/beta hydrolase fold	0	0	0	0	0	0	1	1	1
COG3548	Uncharacterized membrane protein	2	1	0	1	0	0	0	0	1
COG3560	Fatty acid repression mutant protein (predicted oxidoreductase)	1	2	2	1	2	2	1	1	1
COG3593	Predicted ATP-dependent endonuclease of the OLD family, contains P-loop ATPase and TOPRIM domains	0	0	0	0	0	0	0	1	1
COG3601	Riboflavin transporter FmnP	1	1	1	1	1	1	1	1	1
COG3613	Nucleoside 2-deoxyribosyltransferase	1	1	1	1	3	3	0	1	1
COG3619	Uncharacterized membrane protein YoaK, UPF0700 family	1	2	1	1	1	2	1	1	1
COG3620	Predicted transcriptional regulator with C-terminal CBS domains	1	0	0	0	1	1	0	1	1
COG3634	Alkyl hydroperoxide reductase subunit AhpF	0	0	0	0	0	0	0	2	1
COG3638	ABC-type phosphate/phosphonate transport system, ATPase component	1	1	1	0	1	1	0	0	1
COG3641	Uncharacterized membrane protein (does not regulate perfringolysin O expression)	0	0	0	1	2	3	1	3	1
COG3666	Transposase	0	0	0	0	11	11	2	2	1
COG3679	Cell fate regulator YlbF, YheA/YmcA/DUF963 family (controls sporulation, competence, biofilm development)	1	1	1	1	1	1	1	1	1
COG3697	Phosphoribosyl-dephospho-CoA transferase (holo-ACP synthetase)	0	0	0	0	0	0	0	0	1
COG3716	Phosphotransferase system, mannose/fructose/N-acetylgalactosamine-specific component IID	6	6	7	1	6	6	0	1	1
COG3759	Uncharacterized membrane protein	1	1	1	1	1	1	1	1	1
COG3764	Sortase (surface protein transpeptidase)	2	3	2	4	5	4	1	2	1
COG3775	Phosphotransferase system, galactitol-specific IIC component	1	5	5	0	1	2	1	3	1
COG3779	Uncharacterized conserved protein YegJ, DUF2314 family	0	1	0	0	0	0	0	0	1
COG3807	SH3-like domain	0	0	0	0	0	0	0	0	1
COG3818	Predicted acetyltransferase, GNAT superfamily	0	0	0	0	0	0	0	1	1
COG3842	ABC-type Fe3+/spermidine/putrescine transport systems, ATPase components	1	3	3	1	1	2	1	1	1
COG3870	Uncharacterized protein YaaQ	1	1	1	1	1	1	1	1	1
COG3879	Uncharacterized conserved protein YlxW, UPF0749 family	0	0	0	0	0	0	0	1	1
COG3906	Uncharacterized protein YrzB, UPF0473 family	1	1	1	1	1	1	1	1	1
COG3937	Polyhydroxyalkanoate synthesis regulator phasin	0	0	0	0	0	0	0	1	1
COG3957	Phosphoketolase	1	1	3	1	1	4	1	1	1
COG3976	Uncharacterized protein, contains FMN-binding domain	0	0	0	0	0	0	0	1	1
COG4095	Uncharacterized conserved protein, contains PQ loop repeat	1	1	0	0	0	1	0	0	1
COG4096	Type I site-specific restriction endonuclease, part of a restriction-modification system	0	0	0	0	6	3	0	1	1
COG4105	Outer membrane protein assembly factor BamD, BamD/ComL family	0	0	0	0	0	0	0	1	1
COG4120	ABC-type uncharacterized transport system, permease component	1	2	2	1	3	2	1	2	1
COG4123	tRNA1(Val) A37 N6-methylase TrmN6	1	2	2	1	2	2	1	2	1
COG4161	ABC-type arginine transport system, ATPase component	0	0	0	0	0	0	0	1	1
COG4186	Calcineurin-like phosphoesterase superfamily protein	0	0	0	2	1	1	1	1	1
COG4224	Uncharacterized protein YnzC, UPF0291/DUF896 family	1	1	1	1	1	1	1	1	1
COG4235	Cytochrome c-type biogenesis protein CcmH/NrfG	0	0	0	0	0	0	0	0	1
COG4252	Extracellular (periplasmic) sensor domain CHASE2 (specificity unknown)	0	0	0	0	0	0	0	1	1
COG4256	Hemin uptake protein HemP	0	0	0	0	0	0	0	0	1
COG4272	Uncharacterized membrane protein	0	0	0	1	1	2	0	0	1
COG4298	Uncharacterized protein	0	0	0	0	0	0	0	1	1
COG4320	Uncharacterized conserved protein, DUF2252 family	0	0	0	0	0	0	1	1	1
COG4337	Uncharacterized protein	0	0	0	0	0	0	0	1	1
COG4384	Mu-like prophage protein gp45	0	0	0	0	0	0	0	1	1
COG4385	Bacteriophage P2-related tail formation protein	0	0	0	0	0	0	0	0	1
COG4391	Uncharacterized conserved protein, contains Zn-finger domain	0	0	0	0	0	0	0	1	1
COG4392	Branched-chain amino acid transport protein	0	0	0	1	2	1	1	0	1
COG4401	Chorismate mutase	0	0	0	0	0	0	0	0	1
COG4463	Transcriptional regulator CtsR	0	0	0	1	1	1	1	2	1
COG4466	Uncharacterized protein Veg	1	1	1	1	1	1	1	1	1
COG4467	Regulator of replication initiation timing	1	1	2	1	1	1	1	1	1
COG4470	Uncharacterized protein YutD	1	1	1	1	1	1	1	1	1
COG4471	Uncharacterized protein YlbG, UPF0298 family	1	1	1	1	2	2	1	1	1
COG4472	Uncharacterized protein, UPF0297 family	1	2	2	1	1	1	1	1	1
COG4475	Uncharacterized protein YwlG, UPF0340 family	0	0	0	1	1	1	0	1	1
COG4476	Uncharacterized protein YktA, UPF0223 family	0	0	0	1	2	2	1	1	1
COG4478	Uncharacterized membrane protein	1	1	1	1	1	1	1	1	1
COG4481	Uncharacterized protein	1	0	1	1	1	1	1	1	1
COG4483	Uncharacterized protein YqgQ	1	1	1	1	1	1	1	1	1
COG4506	Uncharacterized beta-barrel protein YwiB, DUF1934 family	1	0	1	1	1	1	1	1	1
COG4537	Competence protein ComGC	1	1	1	1	2	2	1	3	1
COG4575	Membrane-anchored ribosome-binding protein, inhibits growth in stationary phase, ElaB/YqjD/DUF883 family	0	1	1	0	4	7	0	1	1
COG4586	ABC-type uncharacterized transport system, ATPase component	1	0	0	1	3	1	0	0	1
COG4656	Na+-translocating ferredoxin:NAD+ oxidoreductase RNF, RnfC subunit	0	0	0	0	0	0	0	2	1
COG4667	Predicted phospholipase, patatin/cPLA2 family	1	3	4	1	1	1	1	2	1
COG4684	Uncharacterized membrane protein	1	1	1	1	2	1	1	2	1
COG4694	Wobble nucleotide-excising tRNase	0	0	0	0	0	0	0	0	1
COG4703	Uncharacterized protein YkuJ	0	0	0	1	1	1	1	1	1
COG4709	Uncharacterized membrane protein	1	0	0	1	1	3	1	1	1
COG4715	Uncharacterized conserved protein, contains Zn finger domain	0	0	0	0	1	1	0	0	1
COG4720	Uncharacterized membrane protein	2	2	3	2	5	5	1	1	1
COG4721	ABC-type thiamine/hydroxymethylpyrimidine transport system, permease component	1	1	1	1	2	2	1	1	1
COG4732	Predicted membrane protein	0	0	0	0	1	2	1	1	1
COG4767	Glycopeptide antibiotics resistance protein	1	1	2	0	0	0	1	1	1
COG4768	Uncharacterized protein YoxC, contains an MCP-like domain	1	1	1	1	2	2	1	1	1
COG4781	Membrane-anchored glycerophosphoryl diester phosphodiesterase (GDPDase), membrane domain	1	1	1	1	0	1	1	1	1
COG4783	Putative Zn-dependent protease, contains TPR repeats	0	0	0	0	1	1	0	0	1
COG4792	Type III secretory pathway, component EscU	0	0	0	0	0	0	0	0	1
COG4832	Uncharacterized protein	1	1	3	0	0	0	0	1	1
COG4836	Uncharacterized membrane protein YwzB	1	1	1	1	1	1	0	2	1
COG4839	Cell division protein FtsL	1	1	1	1	1	2	1	2	1
COG4841	Uncharacterized protein YneR	0	0	0	0	0	0	2	1	1
COG4845	Chloramphenicol O-acetyltransferase	0	0	0	0	0	0	1	0	1
COG4856	Uncharacterized protein, YbbR domain	1	1	1	1	1	1	0	1	1
COG4863	Two-component signal transduction system YycFG, regulatory protein YycH	1	2	2	1	1	2	1	1	1
COG4872	Uncharacterized membrane protein	0	0	0	0	0	0	0	0	1
COG4873	Uncharacterized protein YkvS	1	2	0	0	0	0	0	1	1
COG4875	Uncharacterized protein	0	0	0	0	0	0	0	0	1
COG4894	Uncharacterized protein YxjI	1	0	0	1	1	1	1	1	1
COG4905	Uncharacterized membrane protein	1	1	1	0	0	0	1	3	1
COG4910	Propanediol dehydratase, small subunit	0	0	0	0	0	0	0	0	1
COG4918	Uncharacterized protein YqkB	1	1	1	1	1	1	1	1	1
COG4940	Competence protein ComGF	1	1	0	1	0	1	1	1	1
COG4948	L-alanine-DL-glutamate epimerase or related enzyme of enolase superfamily	0	0	0	0	0	0	0	2	1
COG4970	Tfp pilus assembly protein FimT	0	0	0	0	0	0	0	1	1
COG4989	Predicted oxidoreductase	0	1	1	0	0	0	1	2	1
COG4990	Uncharacterized protein YvpB	1	1	2	1	0	0	1	1	1
COG5000	Signal transduction histidine kinase involved in nitrogen fixation and metabolism regulation	1	1	1	0	0	0	0	1	1
COG5183	E3 ubiquitin-protein ligase DOA10	0	0	0	0	0	0	0	1	1
COG5304	Predicted DNA binding protein, CopG/RHH family	0	0	0	0	0	0	0	0	1
COG5349	Uncharacterized conserved protein, DUF983 family	0	0	0	0	1	1	0	1	1
COG5353	Uncharacterized protein YpmB	1	2	1	1	2	1	1	3	1
COG5426	Uncharacterized membrane protein	0	0	0	0	0	0	0	0	1
COG5471	Predicted phage recombinase, RecA/RadA family	0	0	0	0	3	3	0	2	1
COG5503	DNA-dependent RNA polymerase auxiliary subunit epsilon	1	0	1	1	1	1	1	1	1
COG5506	Uncharacterized protein YueI	1	1	1	1	1	1	1	1	1
COG5523	Uncharacterized membrane protein	1	1	1	1	2	2	0	1	1
COG5547	Uncharacterized membrane protein	0	0	0	0	0	1	0	0	1
COG5552	Uncharacterized protein	0	0	0	0	0	0	0	0	1
COG5584	Predicted small secreted protein	0	0	0	0	0	0	1	1	1
COG5632	N-acetylmuramoyl-L-alanine amidase CwlA	0	0	0	0	0	0	0	1	1
COG5644	U3 small nucleolar RNA-associated protein 14	0	0	0	0	0	0	0	1	1
COG5645	Uncharacterized conserved protein YceK	0	0	0	0	0	0	0	1	1
COG0023	Translation initiation factor 1 (eIF-1/SUI1)	0	0	0	0	0	1	0	0	0
COG0029	Aspartate oxidase	0	0	1	0	1	0	0	0	0
COG0058	Glucan phosphorylase	0	0	0	1	3	5	0	1	0
COG0083	Homoserine kinase	0	0	0	1	2	4	0	0	0
COG0111	Phosphoglycerate dehydrogenase or related dehydrogenase	0	0	0	0	0	0	0	2	0
COG0115	Branched-chain amino acid aminotransferase/4-amino-4-deoxychorismate lyase	0	0	0	1	2	2	0	0	0
COG0135	Phosphoribosylanthranilate isomerase	0	0	0	1	2	2	0	0	0
COG0189	Glutathione synthase/RimK-type ligase, ATP-grasp superfamily	0	0	0	0	2	1	0	0	0
COG0205	6-phosphofructokinase	1	1	1	1	1	1	0	0	0
COG0234	Co-chaperonin GroES (HSP10)	1	1	1	1	2	2	1	0	0
COG0245	2C-methyl-D-erythritol 2,4-cyclodiphosphate synthase	0	0	0	0	0	0	0	1	0
COG0246	Mannitol-1-phosphate/altronate dehydrogenases	0	0	0	1	3	2	0	0	0
COG0257	Ribosomal protein L36	1	1	1	1	1	1	1	0	0
COG0269	3-keto-L-gulonate-6-phosphate decarboxylase	0	0	0	0	3	3	0	0	0
COG0288	Carbonic anhydrase	0	0	0	0	1	0	0	0	0
COG0296	1,4-alpha-glucan branching enzyme	0	0	0	1	4	3	0	0	0
COG0315	Molybdenum cofactor biosynthesis enzyme	0	0	0	0	0	0	1	0	0
COG0334	Glutamate dehydrogenase/leucine dehydrogenase	0	0	0	1	3	3	0	0	0
COG0338	Site-specific DNA-adenine methylase	0	0	0	0	1	1	0	0	0
COG0339	Zn-dependent oligopeptidase	1	1	1	0	0	0	0	0	0
COG0348	Polyferredoxin	1	1	0	0	1	1	0	1	0
COG0350	O6-methylguanine-DNA--protein-cysteine methyltransferase	1	1	2	1	1	1	1	0	0
COG0373	Glutamyl-tRNA reductase	0	0	0	0	1	0	0	0	0
COG0382	4-hydroxybenzoate polyprenyltransferase	0	1	1	0	0	0	0	0	0
COG0390	ABC-type iron transport system FetAB, permease component	1	1	2	0	0	0	0	1	0
COG0395	ABC-type glycerol-3-phosphate transport system, permease component	1	2	1	0	1	2	0	0	0
COG0426	Flavorubredoxin	1	0	0	0	0	0	0	0	0
COG0433	Archaeal DNA helicase HerA or a related bacterial ATPase, contains HAS-barrel and ATPase domains	0	0	0	0	1	1	0	0	0
COG0435	Glutathionyl-hydroquinone reductase	0	0	0	1	1	2	0	0	0
COG0439	Biotin carboxylase	0	0	0	0	2	1	0	0	0
COG0444	ABC-type dipeptide/oligopeptide/nickel transport system, ATPase component	2	4	5	2	4	7	0	0	0
COG0448	ADP-glucose pyrophosphorylase	0	0	0	2	3	5	0	0	0
COG0460	Homoserine dehydrogenase	0	0	0	1	2	1	0	0	0
COG0464	AAA+-type ATPase, SpoVK/Ycf46/Vps4 family	0	0	0	0	0	1	0	0	0
COG0467	RecA-superfamily ATPase, KaiC/GvpD/RAD55 family	0	0	0	0	1	0	0	0	0
COG0470	DNA polymerase III, delta prime subunit	1	1	1	0	0	0	0	0	0
COG0498	Threonine synthase	0	0	0	1	2	4	0	0	0
COG0510	Thiamine kinase and related kinases	0	0	0	1	2	1	0	0	0
COG0511	Biotin carboxyl carrier protein	0	0	0	1	2	2	1	2	0
COG0521	Molybdopterin biosynthesis enzyme MoaB	0	0	0	0	0	0	1	0	0
COG0535	Radical SAM superfamily enzyme, MoaA/NifB/PqqE/SkfB family	0	0	0	0	2	4	0	0	0
COG0545	FKBP-type peptidyl-prolyl cis-trans isomerase	0	0	0	0	1	0	0	0	0
COG0578	Glycerol-3-phosphate dehydrogenase	0	0	0	1	0	0	0	0	0
COG0591	Na+/proline symporter	0	0	0	1	1	1	0	0	0
COG0600	ABC-type nitrate/sulfonate/bicarbonate transport system, permease component	0	1	0	1	1	1	0	0	0
COG0601	ABC-type dipeptide/oligopeptide/nickel transport system, permease component	1	2	2	2	5	7	0	0	0
COG0615	Glycerol-3-phosphate cytidylyltransferase, cytidylyltransferase family	1	1	2	0	0	0	0	0	0
COG0616	Periplasmic serine protease, ClpP class	0	0	0	0	1	0	0	0	0
COG0630	Type IV secretory pathway ATPase VirB11/Archaellum biosynthesis ATPase	0	0	0	0	1	0	0	0	0
COG0641	Sulfatase maturation enzyme AslB, radical SAM superfamily	0	0	0	0	3	3	0	0	0
COG0644	Dehydrogenase (flavoprotein)	0	0	0	0	0	1	0	0	0
COG0645	Predicted kinase	0	1	0	0	0	0	0	0	0
COG0646	Methionine synthase I (cobalamin-dependent), methyltransferase domain	0	0	0	0	1	1	0	0	0
COG0648	Endonuclease IV	0	0	0	1	3	2	0	0	0
COG0650	Formate hydrogenlyase subunit 4	0	0	0	0	1	1	0	0	0
COG0665	Glycine/D-amino acid oxidase (deaminating)	0	0	0	0	1	0	0	0	0
COG0675	Transposase	7	2	2	3	36	32	6	0	0
COG0688	Phosphatidylserine decarboxylase	2	1	1	0	0	0	0	0	0
COG0698	Ribose 5-phosphate isomerase RpiB	2	4	3	2	2	2	0	0	0
COG0701	Uncharacterized membrane protein YraQ, UPF0718 family	0	0	0	0	0	0	0	1	0
COG0714	MoxR-like ATPase	0	0	0	0	0	0	0	1	0
COG0715	ABC-type nitrate/sulfonate/bicarbonate transport system, periplasmic component	0	0	0	1	3	3	0	0	0
COG0729	Outer membrane translocation and assembly module TamA	0	1	0	0	0	0	0	0	0
COG0733	Na+-dependent transporter, SNF family	0	0	1	0	0	0	0	0	0
COG0739	Murein DD-endopeptidase MepM and murein hydrolase activator NlpD, contain LysM domain	0	0	0	0	2	3	0	1	0
COG0747	ABC-type transport system, periplasmic component	4	9	9	4	10	9	0	0	0
COG0784	CheY chemotaxis protein or a CheY-like REC (receiver) domain	0	0	0	0	0	1	0	1	0
COG0785	Cytochrome c biogenesis protein CcdA	0	0	1	0	0	0	0	0	0
COG0792	Predicted endonuclease distantly related to archaeal Holliday junction resolvase	1	0	0	0	0	0	0	0	0
COG0793	C-terminal processing protease CtpA/Prc, contains a PDZ domain	1	2	1	1	4	1	0	0	0
COG0795	Lipopolysaccharide export LptBFGC system, permease protein LptF	0	0	0	0	1	2	0	0	0
COG0809	S-adenosylmethionine:tRNA-ribosyltransferase-isomerase (queuine synthetase)	0	0	0	1	1	2	0	0	0
COG0811	Biopolymer transport protein ExbB/TolQ	0	0	0	0	0	0	0	1	0
COG0836	Mannose-1-phosphate guanylyltransferase	0	0	0	0	1	1	0	0	0
COG0839	NADH:ubiquinone oxidoreductase subunit 6 (chain J)	1	0	0	0	0	0	0	0	0
COG0840	Methyl-accepting chemotaxis protein	1	1	1	0	0	1	0	0	0
COG0841	Multidrug efflux pump subunit AcrB	0	1	0	0	0	0	0	0	0
COG0842	ABC-type multidrug transport system, permease component	0	0	1	1	1	0	0	0	0
COG0848	Biopolymer transport protein ExbD	0	0	0	0	0	1	0	0	0
COG0850	Septum formation inhibitor MinC	0	0	0	1	1	1	0	0	0
COG0860	N-acetylmuramoyl-L-alanine amidase	0	0	0	1	2	2	0	0	0
COG1001	Adenine deaminase	1	5	3	0	0	0	0	0	0
COG1004	UDP-glucose 6-dehydrogenase	0	0	1	2	0	0	0	0	0
COG1011	FMN phosphatase YigB, HAD superfamily	2	3	2	1	2	1	0	0	0
COG1013	Pyruvate:ferredoxin oxidoreductase or related 2-oxoacid:ferredoxin oxidoreductase, beta subunit	0	1	0	0	0	0	0	0	0
COG1019	Phosphopantetheine adenylyltransferase	0	0	0	0	1	0	0	0	0
COG1021	Non-ribosomal peptide synthetase component E (peptide arylation enzyme)	0	0	0	0	0	0	0	1	0
COG1034	NADH dehydrogenase/NADH:ubiquinone oxidoreductase 75 kD subunit (chain G)	0	0	1	0	0	0	0	0	0
COG1038	Pyruvate carboxylase	0	0	0	1	9	6	0	0	0
COG1049	Aconitase B	0	1	0	0	0	0	0	0	0
COG1051	ADP-ribose pyrophosphatase YjhB, NUDIX family	4	2	2	3	0	1	3	1	0
COG1055	Na+/H+ antiporter NhaD or related arsenite permease	1	2	2	0	0	0	0	0	0
COG1067	Predicted ATP-dependent protease	0	0	0	0	1	2	0	0	0
COG1085	Galactose-1-phosphate uridylyltransferase	0	1	1	1	0	0	0	0	0
COG1094	rRNA processing protein Krr1/Pno1, contains KH domain	0	0	0	0	1	1	0	0	0
COG1102	Cytidylate kinase	0	0	0	0	1	0	0	0	0
COG1105	Fructose-1-phosphate kinase or kinase (PfkB)	3	4	6	1	1	3	0	0	0
COG1106	ATPase/GTPase, AAA15 family	1	1	2	1	4	3	0	0	0
COG1110	Reverse gyrase	0	0	0	0	1	0	0	0	0
COG1116	ABC-type nitrate/sulfonate/bicarbonate transport system, ATPase component	0	0	0	1	2	1	0	0	0
COG1119	ABC-type molybdenum transport system, ATPase component/photorepair protein PhrA	0	0	0	0	0	0	0	1	0
COG1123	ABC-type glutathione transport system ATPase component, contains duplicated ATPase domain	0	0	0	0	1	1	1	0	0
COG1158	Transcription termination factor Rho	0	0	0	1	2	3	0	0	0
COG1164	Oligoendopeptidase F	1	2	2	2	4	5	0	0	0
COG1168	Bifunctional PLP-dependent enzyme with beta-cystathionase and maltose regulon repressor activities	1	1	1	1	2	3	0	0	0
COG1173	ABC-type dipeptide/oligopeptide/nickel transport system, permease component	1	3	4	2	4	7	0	0	0
COG1175	ABC-type sugar transport system, permease component	2	3	3	0	3	3	0	0	0
COG1180	Pyruvate-formate lyase-activating enzyme	0	0	0	1	2	2	0	0	0
COG1182	FMN-dependent NADH-azoreductase	0	0	0	1	1	1	0	0	0
COG1183	Phosphatidylserine synthase	0	0	0	0	1	0	0	0	0
COG1201	Lhr-like helicase	1	5	3	0	0	0	0	0	0
COG1206	Folate-dependent tRNA-U54 methylase TrmFO/GidA	1	2	4	1	3	5	0	0	0
COG1208	NDP-sugar pyrophosphorylase, includes eIF-2Bgamma, eIF-2Bepsilon, and LPS biosynthesis proteins	0	0	0	0	1	1	0	0	0
COG1220	ATP-dependent protease HslVU (ClpYQ), ATPase subunit	1	2	3	1	3	3	0	0	0
COG1221	Transcriptional regulators containing an AAA-type ATPase domain and a DNA-binding domain	1	1	2	0	3	2	0	0	0
COG1223	Predicted ATPase, AAA+ superfamily	1	0	0	0	0	0	0	0	0
COG1229	Formylmethanofuran dehydrogenase subunit A	0	0	0	0	1	0	0	0	0
COG1236	RNA processing exonuclease, beta-lactamase fold, Cft2 family	0	0	0	0	1	1	0	0	0
COG1237	Metal-dependent hydrolase, beta-lactamase superfamily II	0	1	1	0	0	0	0	0	0
COG1239	Mg-chelatase subunit ChlI	0	0	1	0	1	2	0	0	0
COG1251	NAD(P)H-nitrite reductase, large subunit	0	0	0	0	2	2	0	0	0
COG1263	Phosphotransferase system IIC components, glucose/maltose/N-acetylglucosamine-specific	5	6	10	6	9	9	0	0	0
COG1264	Phosphotransferase system IIB components	5	6	7	0	6	6	0	0	0
COG1269	Archaeal/vacuolar-type H+-ATPase subunit I/STV1	0	1	1	0	0	0	0	0	0
COG1273	Non-homologous end joining protein Ku, dsDNA break repair	0	0	1	0	0	0	0	0	0
COG1279	Arginine exporter protein ArgO	0	0	0	1	3	3	0	0	0
COG1280	Threonine/homoserine/homoserine lactone efflux protein	0	0	1	0	0	0	0	0	0
COG1283	Na+/phosphate symporter	0	0	0	0	0	0	0	1	0
COG1284	Uncharacterized membrane-anchored protein YitT, contains DUF161 and DUF2179 domains	3	5	4	5	11	10	0	0	0
COG1287	Asparagine N-glycosylation enzyme, membrane subunit Stt3	0	0	1	0	0	0	0	0	0
COG1299	Phosphotransferase system, fructose-specific IIC component	2	2	1	1	3	2	0	0	0
COG1317	Flagellar biosynthesis/type III secretory pathway protein FliH	0	0	0	0	1	1	0	0	0
COG1320	Multisubunit Na+/H+ antiporter, MnhG subunit	0	1	0	0	1	0	0	0	0
COG1322	DNA anti-recombination protein (rearrangement mutator) RmuC	0	0	0	0	2	3	0	0	0
COG1324	Uncharacterized protein involved in tolerance to divalent cations	1	1	0	0	0	0	0	0	0
COG1325	Exosome subunit, RNA binding protein with dsRBD fold	0	1	1	0	0	0	0	0	0
COG1334	Uncharacterized conserved protein, FlaG/YvyC family	1	0	0	0	0	0	0	0	0
COG1335	Nicotinamidase-related amidase	1	1	2	1	1	1	1	0	0
COG1345	Flagellar capping protein FliD	0	0	0	0	1	0	1	1	0
COG1349	DNA-binding transcriptional regulator of sugar metabolism, DeoR/GlpR family	3	5	7	4	10	11	0	0	0
COG1359	Quinol monooxygenase YgiN	1	1	1	1	2	1	0	0	0
COG1363	Putative aminopeptidase FrvX	1	3	3	0	0	0	0	0	0
COG1367	CRISPR/Cas system CMR-associated protein Cmr1, group 7 of RAMP superfamily	0	0	0	0	1	0	0	0	0
COG1390	Archaeal/vacuolar-type H+-ATPase subunit E/Vma4	0	0	0	0	0	1	0	0	0
COG1395	Predicted transcriptional regulator	0	0	0	0	1	1	0	0	0
COG1397	ADP-ribosylglycohydrolase	0	0	0	0	2	2	0	0	0
COG1404	Serine protease, subtilisin family	1	1	1	0	2	2	0	0	0
COG1409	3',5'-cyclic AMP phosphodiesterase CpdA	1	1	1	0	0	0	0	0	0
COG1414	DNA-binding transcriptional regulator, IclR family	0	0	0	0	2	1	0	0	0
COG1416	Intracellular sulfur oxidation protein, DsrE/DsrF family	0	0	0	0	1	0	0	0	0
COG1421	CRISPR/Cas system CSM-associated protein Csm2, small subunit	1	0	0	0	0	0	0	0	0
COG1440	Phosphotransferase system cellobiose-specific component IIB	4	4	5	1	4	4	0	0	0
COG1445	Phosphotransferase system fructose-specific component IIB	3	2	1	0	1	1	0	0	0
COG1447	Phosphotransferase system cellobiose-specific component IIA	3	4	3	2	3	3	0	0	0
COG1449	Alpha-amylase/alpha-mannosidase, GH57 family	0	0	0	0	0	1	0	0	0
COG1463	ABC-type transporter Mla maintaining outer membrane lipid asymmetry, periplasmic component MlaD	0	1	1	0	0	0	0	0	0
COG1474	Cdc6-related protein, AAA superfamily ATPase	0	3	2	0	2	0	0	0	0
COG1479	Uncharacterized conserved protein, contains ParB-like and HNH nuclease domains	0	0	0	0	0	0	1	0	0
COG1482	Mannose-6-phosphate isomerase, class I	1	2	2	1	1	2	0	0	0
COG1486	Alpha-galactosidase/6-phospho-beta-glucosidase, family 4 of glycosyl hydrolase	0	0	1	1	2	2	0	0	0
COG1495	Disulfide bond formation protein DsbB	1	0	1	0	0	0	0	1	0
COG1497	Predicted transcriptional regulator	0	0	0	0	0	1	0	0	0
COG1508	DNA-directed RNA polymerase specialized sigma subunit, sigma54 homolog	1	3	3	1	4	5	0	0	0
COG1512	Uncharacterized membrane protein YgcG, contains a TPM-fold domain	1	0	0	0	0	0	0	0	0
COG1530	Ribonuclease G or E	0	0	0	0	0	1	0	0	0
COG1545	Uncharacterized OB-fold protein, contains Zn-ribbon domain	0	1	1	0	0	0	0	0	0
COG1559	Cell division protein YceG, involved in septum cleavage	1	1	2	1	2	2	0	0	0
COG1560	Lauroyl/myristoyl acyltransferase	0	1	1	0	0	0	0	0	0
COG1566	Multidrug resistance efflux pump	0	0	0	0	0	0	0	1	0
COG1585	Membrane protein implicated in regulation of membrane protease activity	0	1	0	0	2	1	0	0	0
COG1619	Muramoyltetrapeptide carboxypeptidase LdcA (peptidoglycan recycling)	0	0	0	1	2	2	0	0	0
COG1620	L-lactate permease	1	1	3	0	0	0	0	0	0
COG1621	Sucrose-6-phosphate hydrolase SacC, GH32 family	1	2	2	2	7	5	0	0	0
COG1622	Heme/copper-type cytochrome/quinol oxidase, subunit 2	0	1	2	0	0	0	0	0	0
COG1623	Diadenylate cyclase (c-di-AMP synthetase), DNA integrity scanning protein DisA	0	0	0	0	0	0	0	1	0
COG1636	Predicted ATPase, Adenine nucleotide alpha hydrolases (AANH) superfamily	0	0	0	1	3	2	0	0	0
COG1638	TRAP-type C4-dicarboxylate transport system, periplasmic component	0	0	0	0	0	1	0	0	0
COG1645	Uncharacterized Zn-finger containing protein, UPF0148 family	0	0	1	0	0	0	0	0	0
COG1650	D-tyrosyl-tRNA(Tyr) deacylase	0	1	1	0	0	0	0	0	0
COG1653	ABC-type glycerol-3-phosphate transport system, periplasmic component	3	4	4	0	4	3	0	0	0
COG1668	ABC-type Na+ efflux pump, permease component	1	4	1	1	3	3	0	0	0
COG1687	Branched-chain amino acid transport protein AzlD	0	0	0	0	0	0	1	0	0
COG1692	Calcineurin-like phosphoesterase	0	0	0	0	0	1	0	0	0
COG1718	Serine/threonine-protein kinase RIO1	0	0	0	0	0	0	0	1	0
COG1719	Predicted hydrocarbon binding protein, contains 4VR domain	1	1	1	0	0	0	0	0	0
COG1724	Predicted RNA binding protein YcfA, dsRBD-like fold, HicA-like mRNA interferase family	0	0	0	0	1	2	0	0	0
COG1729	Periplasmic TolA-binding protein (function unknown)	0	0	0	0	2	0	0	0	0
COG1737	DNA-binding transcriptional regulator, MurR/RpiR family, contains HTH and SIS domains	5	10	7	3	6	7	0	0	0
COG1744	Basic membrane lipoprotein Med, periplasmic binding protein (PBP1-ABC) superfamily	1	1	2	0	0	0	0	0	0
COG1747	Uncharacterized N-terminal domain of the transcription elongation factor GreA	0	1	0	0	0	0	0	0	0
COG1748	Saccharopine dehydrogenase, NADP-dependent	0	0	0	0	1	0	0	0	0
COG1754	Uncharacterized C-terminal domain of topoisomerase IA	0	1	0	0	0	0	0	0	0
COG1759	5-formaminoimidazole-4-carboxamide-1-beta-D-ribofuranosyl 5'-monophosphate synthetase (purine biosynthesis)	0	0	0	0	1	0	0	0	0
COG1762	Phosphotransferase system mannitol/fructose-specific IIA domain (Ntr-type)	4	5	6	0	5	6	0	0	0
COG1766	Flagellar biosynthesis/type III secretory pathway M-ring protein FliF/YscJ	0	0	1	0	0	0	0	0	0
COG1767	Triphosphoribosyl-dephospho-CoA synthetase	0	0	0	0	0	0	1	0	0
COG1777	Predicted transcriptional regulator	0	0	0	0	1	1	0	0	0
COG1783	Phage terminase large subunit	0	2	2	1	0	0	0	0	0
COG1784	TctA family transporter	0	1	1	0	0	0	0	0	0
COG1786	Swiveling domain associated with predicted aconitase	0	0	0	0	0	0	0	1	0
COG1806	Regulator of PEP synthase PpsR, kinase-PPPase family (combines ADP:protein kinase and phosphorylase activities)	1	2	2	1	3	2	0	0	0
COG1811	Uncharacterized membrane protein YqgA, affects biofilm formation	0	0	0	1	3	3	0	0	0
COG1813	Archaeal ribosome-binding protein aMBF1, putative translation factor, contains Zn-ribbon and HTH domains	0	0	0	0	0	0	0	1	0
COG1816	Adenosine deaminase	2	5	6	1	2	2	0	0	0
COG1817	Predicted glycosyltransferase	0	0	0	0	0	0	0	1	0
COG1818	tRNA(Ser,Leu) C12 N-acetylase TAN1, contains THUMP domain	0	1	0	0	0	0	0	0	0
COG1820	N-acetylglucosamine-6-phosphate deacetylase	1	3	2	2	5	5	0	0	0
COG1823	L-cystine uptake protein TcyP, sodium:dicarboxylate symporter family	1	1	2	0	0	0	0	0	0
COG1836	Uncharacterized membrane protein	0	0	0	0	0	1	0	0	0
COG1839	Adenosine/AMP kinase	0	1	0	0	0	0	0	0	0
COG1842	Phage shock protein A	0	0	0	1	0	0	0	0	0
COG1863	Multisubunit Na+/H+ antiporter, MnhE subunit	0	1	0	0	0	0	0	0	0
COG1866	Phosphoenolpyruvate carboxykinase, ATP-dependent	1	1	1	1	2	1	0	0	0
COG1879	ABC-type sugar transport system, periplasmic component, contains N-terminal xre family HTH domain	1	1	0	0	3	3	0	0	0
COG1882	Pyruvate-formate lyase	0	0	0	1	3	4	0	0	0
COG1883	Na+-transporting methylmalonyl-CoA/oxaloacetate decarboxylase, beta subunit	0	0	0	0	1	0	0	0	0
COG1887	CDP-glycerol glycerophosphotransferase, TagB/SpsB family	1	2	2	0	0	0	0	0	0
COG1912	S-adenosylmethionine hydrolase (SAM-hydroxide adenosyltransferase)	1	1	1	0	2	2	0	0	0
COG1913	Predicted Zn-dependent protease	0	0	0	0	1	1	0	0	0
COG1922	UDP-N-acetyl-D-mannosaminuronic acid transferase, WecB/TagA/CpsF family	1	1	3	1	2	2	0	0	0
COG1932	Phosphoserine aminotransferase	0	0	0	1	3	2	0	0	0
COG1933	Archaeal DNA polymerase II, large subunit	0	0	0	0	0	1	0	0	0
COG1936	Broad-specificity NMP kinase	0	0	0	0	1	0	0	0	0
COG1944	Ribosomal protein S12 methylthiotransferase accessory factor YcaO	1	0	0	0	0	0	0	0	0
COG1951	Tartrate dehydratase alpha subunit/Fumarate hydratase class I, N-terminal domain	0	1	0	0	0	0	0	1	0
COG1952	Preprotein translocase subunit SecB	0	0	0	0	1	1	0	0	0
COG1953	Cytosine/uracil/thiamine/allantoin permease	0	0	0	0	0	0	1	0	0
COG1956	GAF domain-containing protein, putative methionine-R-sulfoxide reductase	1	1	1	1	2	2	0	0	0
COG1963	Acid phosphatase family membrane protein YuiD	0	0	1	0	0	0	0	0	0
COG1968	Undecaprenyl pyrophosphate phosphatase UppP	0	0	0	1	2	3	0	0	0
COG1971	Putative Mn2+ efflux pump MntP	0	1	0	0	0	0	0	0	0
COG1978	Predicted RNase H-related nuclease YkuK, DUF458 family	0	0	0	0	1	1	0	0	0
COG1981	Uncharacterized membrane protein	0	0	0	0	0	0	0	1	0
COG1982	Arginine/lysine/ornithine decarboxylase	1	5	3	1	6	4	0	0	0
COG1986	Non-canonical (house-cleaning) NTP pyrophosphatase, all-alpha NTP-PPase family	0	1	1	0	0	0	0	0	0
COG1988	Membrane-bound metal-dependent hydrolase YbcI, DUF457 family	1	1	2	1	1	1	0	0	0
COG1989	Prepilin signal peptidase PulO (type II secretory pathway) or related peptidase	1	1	1	1	1	2	1	0	0
COG1991	Uncharacterized protein, UPF0333 family	1	1	1	0	0	0	0	0	0
COG2026	mRNA-degrading endonuclease RelE, toxin component of the RelBE toxin-antitoxin system	0	0	0	1	1	1	0	0	0
COG2030	Acyl dehydratase	0	0	0	1	1	1	0	0	0
COG2039	Pyrrolidone-carboxylate peptidase (N-terminal pyroglutamyl peptidase)	1	1	1	0	0	0	0	0	0
COG2051	Ribosomal protein S27E	0	0	0	0	0	1	0	0	0
COG2056	Predicted histidine transporter YuiF, NhaC family	0	0	0	0	0	1	0	0	0
COG2061	Uncharacterized conserved protein, contains ACT domain	0	0	0	0	1	0	0	0	0
COG2070	NAD(P)H-dependent flavin oxidoreductase YrpB, nitropropane dioxygenase family	0	0	0	0	1	0	0	0	0
COG2076	Multidrug transporter EmrE and related cation transporters	0	0	0	3	4	4	0	0	0
COG2091	Phosphopantetheinyl transferase	0	0	0	0	1	1	0	0	0
COG2092	Translation elongation factor EF-1beta	0	0	0	0	1	1	0	0	0
COG2093	RNA polymerase subunit RPABC4/transcription elongation factor Spt4	0	0	0	0	1	1	0	0	0
COG2103	N-acetylmuramic acid 6-phosphate (MurNAc-6-P) etherase	1	2	2	0	0	0	0	0	0
COG2104	Sulfur carrier protein ThiS (thiamine biosynthesis)	0	0	0	0	0	0	0	1	0
COG2113	ABC-type proline/glycine betaine transport system, periplasmic component	0	0	0	1	2	1	0	0	0
COG2116	Formate/nitrite transporter FocA, FNT family	0	0	0	1	1	3	0	0	0
COG2124	Cytochrome P450	0	0	0	0	1	0	0	0	0
COG2129	Predicted phosphoesterase, related to the Icc protein	0	1	1	0	0	0	0	0	0
COG2135	Putative SOS response-associated peptidase YedK	1	1	2	0	0	0	0	0	0
COG2142	Succinate dehydrogenase, hydrophobic anchor subunit	0	1	0	0	0	0	0	0	0
COG2159	Predicted metal-dependent hydrolase, TIM-barrel fold	1	2	2	1	1	1	0	0	0
COG2161	Antitoxin component YafN of the YafNO toxin-antitoxin module, PHD/YefM family	0	1	1	0	0	0	0	1	0
COG2173	D-alanyl-D-alanine dipeptidase	0	0	0	1	1	1	0	0	0
COG2182	Maltose-binding periplasmic protein MalE	1	1	1	0	4	5	0	0	0
COG2185	Methylmalonyl-CoA mutase, C-terminal domain/subunit (cobalamin-binding)	0	0	0	0	0	0	0	1	0
COG2193	Bacterioferritin (cytochrome b1)	1	1	0	0	0	0	0	0	0
COG2194	Phosphoethanolamine transferase for periplasmic glucans (OPG), alkaline phosphatase superfamily	0	2	0	0	0	0	0	0	0
COG2200	EAL domain, c-di-GMP-specific phosphodiesterase class I (or its enzymatically inactive variant)	0	0	0	0	0	0	2	0	0
COG2213	Phosphotransferase system, mannitol-specific IIBC component	0	0	0	1	3	2	0	0	0
COG2215	ABC-type nickel/cobalt efflux system, permease component RcnA	0	0	1	0	0	0	0	0	0
COG2220	L-ascorbate metabolism protein UlaG, beta-lactamase superfamily	0	0	0	0	1	3	0	0	0
COG2222	Fructoselysine-6-P-deglycase FrlB and related proteins with duplicated sugar isomerase (SIS) domain	1	4	3	0	2	2	0	0	0
COG2227	2-polyprenyl-3-methyl-5-hydroxy-6-metoxy-1,4-benzoquinol methylase	0	0	0	0	1	0	0	1	0
COG2232	Predicted ATP-dependent carboligase, ATP-grasp superfamily	0	0	0	0	1	0	0	0	0
COG2236	Hypoxanthine phosphoribosyltransferase	0	0	1	0	0	0	0	0	0
COG2239	Mg/Co/Ni transporter MgtE (contains CBS domain)	0	0	0	1	2	3	0	0	0
COG2240	Pyridoxal/pyridoxine/pyridoxamine kinase	1	1	2	2	3	4	0	0	0
COG2242	Precorrin-6B methylase 2	0	0	1	0	0	0	0	0	0
COG2249	Putative NADPH-quinone reductase (modulator of drug activity B)	1	1	1	0	0	0	1	1	0
COG2259	Uncharacterized membrane protein YphA, DoxX/SURF4 family	0	0	0	0	0	1	0	0	0
COG2267	Lysophospholipase, alpha-beta hydrolase superfamily	0	0	1	0	3	3	1	0	0
COG2268	Uncharacterized membrane protein YqiK, contains Band7/PHB/SPFH domain	0	1	0	0	0	0	0	0	0
COG2273	Beta-glucanase, GH16 family	0	0	0	0	1	2	0	0	0
COG2301	Citrate lyase beta subunit	0	0	0	0	0	0	1	0	0
COG2309	Leucyl aminopeptidase (aminopeptidase T)	0	0	0	1	2	3	0	0	0
COG2311	Uncharacterized membrane protein YeiB	0	0	1	0	1	1	0	0	0
COG2316	Predicted hydrolase, HD superfamily	0	0	0	0	0	1	0	0	0
COG2321	Predicted metalloprotease	0	0	0	0	1	0	0	0	0
COG2334	Ser/Thr protein kinase RdoA involved in Cpx stress response, MazF antagonist	0	1	1	0	1	2	0	0	0
COG2340	Uncharacterized conserved protein YkwD, contains CAP (CSP/antigen 5/PR1) domain	0	1	0	0	1	1	0	0	0
COG2346	Truncated hemoglobin YjbI	0	0	0	0	1	0	0	0	0
COG2350	Uncharacterized conserved protein YciI, contains a putative active-site phosphohistidine	1	1	1	0	0	0	0	0	0
COG2352	Phosphoenolpyruvate carboxylase	1	3	3	0	0	0	0	0	0
COG2358	TRAP-type uncharacterized transport system, periplasmic component	0	1	0	0	0	0	0	0	0
COG2360	Leu/Phe-tRNA-protein transferase	0	0	0	0	1	1	0	0	0
COG2363	Uncharacterized membrane protein YgdD, TMEM256/DUF423 family	1	0	0	0	0	0	0	0	0
COG2376	Dihydroxyacetone kinase	0	0	0	2	0	0	0	0	0
COG2378	Predicted DNA-binding transcriptional regulator YafY, contains an HTH and WYL domains	0	1	1	1	1	3	0	0	0
COG2407	L-fucose isomerase or related protein	0	1	2	0	0	0	0	0	0
COG2409	Uncharacterized membrane protein YdfJ, MMPL/SSD domain	1	4	3	0	0	0	0	0	0
COG2427	Uncharacterized conserved protein YjgD, DUF1641 family	0	0	0	0	0	1	0	0	0
COG2433	Possible nuclease of RNase H fold, RuvC/YqgF family	0	0	1	0	2	2	0	1	0
COG2452	Predicted site-specific integrase-resolvase	1	1	1	0	12	11	0	0	0
COG2454	Uncharacterized protein	0	0	1	0	0	0	0	0	0
COG2456	Uncharacterized protein	1	0	0	0	0	0	0	0	0
COG2503	Predicted secreted acid phosphatase	0	0	0	1	3	2	0	0	0
COG2510	Uncharacterized membrane protein	1	0	0	0	0	0	2	0	0
COG2514	Catechol-2,3-dioxygenase	0	0	1	0	1	0	0	0	0
COG2516	Biotin synthase-related protein, radical SAM superfamily	1	0	0	0	0	0	0	0	0
COG2605	Predicted kinase related to galactokinase and mevalonate kinase	0	1	1	0	0	0	0	0	0
COG2608	Copper chaperone CopZ	1	1	1	1	1	1	0	0	0
COG2707	Uncharacterized membrane protein, DUF441 family	0	0	0	1	1	1	1	1	0
COG2716	Glycine cleavage system regulatory protein	0	0	0	0	0	1	0	0	0
COG2723	Beta-glucosidase/6-phospho-beta-glucosidase/beta-galactosidase	7	20	19	7	15	14	0	0	0
COG2738	Zn-dependent membrane protease YugP	1	1	1	0	0	0	0	0	0
COG2746	Aminoglycoside N3'-acetyltransferase	1	1	1	0	0	0	0	0	0
COG2770	HAMP domain	0	1	0	0	1	0	0	0	0
COG2805	Tfp pilus assembly protein PilT, pilus retraction ATPase	0	0	1	0	1	0	0	0	0
COG2813	16S rRNA G1207 methylase RsmC	1	2	2	0	3	1	0	0	0
COG2819	Predicted hydrolase of the alpha/beta superfamily	0	0	0	1	2	1	0	0	0
COG2825	Periplasmic chaperone for outer membrane proteins, Skp family	1	0	0	0	0	0	0	0	0
COG2834	Outer membrane lipoprotein-sorting protein	0	1	1	0	0	0	0	0	0
COG2844	UTP:GlnB (protein PII) uridylyltransferase	0	0	0	0	0	0	0	1	0
COG2845	Uncharacterized protein	0	0	0	0	1	0	0	0	0
COG2857	Cytochrome c1	0	1	0	0	0	0	0	0	0
COG2864	Cytochrome b subunit of formate dehydrogenase	0	1	1	0	0	0	0	0	0
COG2865	Predicted transcriptional regulator, contains HTH domain	0	0	0	0	3	4	0	0	0
COG2874	Archaellum biogenesis protein FlaH, an ATPase	1	0	0	0	0	0	0	0	0
COG2882	Flagellar biosynthesis chaperone FliJ	1	0	0	0	0	1	0	0	0
COG2884	ABC-type ATPase involved in cell division	0	0	0	1	2	2	0	0	0
COG2887	RecB family exonuclease	0	0	0	0	1	0	0	0	0
COG2893	Phosphotransferase system, mannose/fructose-specific component IIA	6	5	5	1	7	7	0	0	0
COG2894	Septum formation inhibitor-activating ATPase MinD	0	0	0	1	3	2	0	0	0
COG2896	Molybdenum cofactor biosynthesis enzyme MoaA	0	0	0	0	2	0	1	0	0
COG2920	Sulfur relay (sulfurtransferase) protein, DsrC/TusE family	0	0	0	0	1	0	0	0	0
COG2926	Uncharacterized conserved protein YeeX, DUF496 family	0	0	0	0	0	1	0	0	0
COG2932	Phage repressor protein C, contains Cro/C1-type HTH and peptisase s24 domains	0	0	1	0	0	0	0	0	0
COG2938	Succinate dehydrogenase flavin-adding protein, antitoxin component of the CptAB toxin-antitoxin module	0	0	0	0	0	0	0	1	0
COG2943	Membrane glycosyltransferase	1	0	0	0	0	0	0	0	0
COG2944	DNA-binding transcriptional regulator YiaG, XRE-type HTH domain	0	0	0	1	2	1	0	1	0
COG2949	Uncharacterized periplasmic protein SanA, affects membrane permeability for vancomycin	0	1	0	0	0	0	0	0	0
COG2971	BadF-type ATPase, related to human N-acetylglucosamine kinase	1	1	1	0	0	0	0	0	0
COG2972	Sensor histidine kinase YesM	0	1	0	1	2	4	0	0	0
COG2980	Outer membrane lipoprotein LptE/RlpB (LPS assembly)	0	0	0	0	0	1	0	0	0
COG2989	Murein L,D-transpeptidase YcbB/YkuD	0	0	0	0	1	0	0	0	0
COG3010	Putative N-acetylmannosamine-6-phosphate epimerase	2	2	2	2	5	4	0	0	0
COG3017	Outer membrane lipoprotein LolB, involved in outer membrane biogenesis	0	0	0	0	0	1	0	0	0
COG3027	Cell division protein ZapA, inhibits GTPase activity of FtsZ	0	0	0	0	1	1	0	0	0
COG3037	Ascorbate-specific PTS system EIIC-type component UlaA	0	0	0	0	3	4	0	0	0
COG3041	mRNA-degrading endonuclease (mRNA interferase) YafQ, toxin component of the YafQ-DinJ toxin-antitoxin module	1	0	0	0	0	0	1	0	0
COG3051	Citrate lyase, alpha subunit	0	0	1	0	0	0	1	0	0
COG3052	Citrate lyase, gamma subunit	0	0	0	0	0	0	1	0	0
COG3053	Citrate lyase synthetase	0	0	0	0	0	0	1	0	0
COG3058	Formate dehydrogenase maturation protein FdhE	0	0	0	0	0	1	0	0	0
COG3063	Tfp pilus assembly protein PilF	0	0	0	0	2	0	0	0	0
COG3064	Membrane protein involved in colicin uptake	0	1	1	0	0	0	0	0	0
COG3071	Uncharacterized conserved protein HemY, contains two TPR repeats	0	0	0	0	2	1	0	0	0
COG3077	Antitoxin component of the RelBE or YafQ-DinJ toxin-antitoxin module	1	1	1	0	0	0	1	0	0
COG3103	Uncharacterized conserved protein YgiM, contains N-terminal SH3 domain, DUF1202 family	0	0	0	0	0	1	0	0	0
COG3105	Uncharacterized membrane-anchored protein YhcB, DUF1043 family	1	1	0	0	0	0	0	0	0
COG3114	Heme exporter protein D	0	0	0	0	1	1	0	0	0
COG3115	Cell division protein ZipA, interacts with FtsZ	0	0	0	0	1	1	0	0	0
COG3116	Cell division protein FtsL, interacts with FtsB, FtsL and FtsQ	0	0	0	0	1	0	0	0	0
COG3127	Predicted ABC-type transport system involved in lysophospholipase L1 biosynthesis, permease component	0	0	0	0	0	0	0	1	0
COG3132	Uncharacterized conserved protein YceH, UPF0502 family	0	0	0	0	0	0	0	1	0
COG3142	Copper homeostasis protein CutC	0	2	2	1	2	2	0	0	0
COG3149	Type II secretory pathway, component PulM	0	0	0	0	0	0	0	1	0
COG3158	K+ transporter	2	8	6	1	5	4	0	0	0
COG3162	Uncharacterized membrane protein, DUF485 family	0	0	0	0	1	1	0	0	0
COG3166	Tfp pilus assembly protein PilN	0	0	0	0	0	0	0	1	0
COG3182	Uncharacterized iron-regulated membrane protein	0	0	0	0	1	0	0	1	0
COG3188	Outer membrane usher protein FimD/PapC	0	0	0	0	0	1	0	0	0
COG3198	Uncharacterized protein	0	0	0	0	1	1	0	1	0
COG3216	Uncharacterized conserved protein, DUF2062 family	0	1	1	0	0	0	0	0	0
COG3221	ABC-type phosphate/phosphonate transport system, periplasmic component	2	3	4	0	0	0	0	0	0
COG3231	Aminoglycoside phosphotransferase	1	1	1	0	0	0	0	0	0
COG3263	NhaP-type Na+/H+ and K+/H+ antiporter with C-terminal TrkAC and CorC domains	0	1	1	0	0	0	0	0	0
COG3264	Small-conductance mechanosensitive channel	0	1	1	0	0	1	0	1	0
COG3274	Surface polysaccharide O-acyltransferase, integral membrane enzyme	0	0	0	1	0	0	1	0	0
COG3301	Formate-dependent nitrite reductase, membrane component NrfD	0	0	0	0	1	0	0	0	0
COG3308	Uncharacterized membrane protein	0	0	0	0	0	0	0	1	0
COG3311	Predicted DNA-binding transcriptional regulator AlpA	1	0	0	1	0	0	0	1	0
COG3312	FoF1-type ATP synthase assembly protein I	0	0	0	0	0	0	0	1	0
COG3314	Uncharacterized membrane protein YjiH, contains nucleoside recognition GATE domain	1	0	0	0	0	0	0	0	0
COG3316	Transposase (or an inactivated derivative)	0	0	0	2	0	0	0	0	0
COG3319	Thioesterase domain of type I polyketide synthase or non-ribosomal peptide synthetase	1	0	1	0	1	1	0	0	0
COG3323	Uncharacterized protein	0	0	0	0	1	1	0	0	0
COG3328	Transposase (or an inactivated derivative)	0	0	0	1	59	32	1	0	0
COG3334	Flagellar motility protein MotE, a chaperone for MotC folding	0	0	0	0	0	1	0	0	0
COG3336	Cytochrome c oxidase assembly factor CtaG	0	0	0	0	1	1	0	0	0
COG3340	Peptidase E	0	0	1	0	0	0	0	0	0
COG3341	RNase HI-related protein, contains viroplasmin and RNaseH domains	0	1	1	1	0	2	0	0	0
COG3344	Retron-type reverse transcriptase	11	0	0	0	0	0	2	1	0
COG3346	Cytochrome oxidase assembly protein ShyY1	0	0	0	0	0	1	0	0	0
COG3355	Predicted transcriptional regulator	0	1	1	0	0	0	0	0	0
COG3378	Phage- or plasmid-associated DNA primase	0	0	0	1	0	0	1	0	0
COG3380	Predicted NAD/FAD-dependent oxidoreductase	0	0	0	0	1	0	0	0	0
COG3391	DNA-binding beta-propeller fold protein YncE	0	1	0	0	0	0	0	0	0
COG3392	Adenine-specific DNA methylase	0	0	0	0	4	1	0	0	0
COG3409	Peptidoglycan-binding (PGRP) domain of peptidoglycan hydrolases	0	0	1	0	0	2	0	0	0
COG3414	Phosphotransferase system, galactitol-specific IIB component	0	1	1	0	3	2	0	0	0
COG3415	Transposase	0	0	0	0	2	2	0	0	0
COG3417	Outer membrane lipoprotein LpoB, binds and activates PBP1b	1	1	1	0	0	1	0	0	0
COG3421	Uncharacterized protein	0	0	0	2	0	0	0	0	0
COG3423	Predicted transcriptional regulator, lambda repressor-like DNA-binding domain	0	0	0	0	1	1	0	0	0
COG3428	Uncharacterized membrane protein YdbT, contains bPH2 (bacterial pleckstrin homology) domain	0	0	0	1	2	1	0	0	0
COG3437	Response regulator c-di-GMP phosphodiesterase, RpfG family, contains REC and HD-GYP domains	0	0	0	0	0	0	0	1	0
COG3444	Phosphotransferase system, mannose/fructose/N-acetylgalactosamine-specific component IIB	6	7	7	2	6	7	0	0	0
COG3451	Type IV secretory pathway, VirB4 component	0	0	0	0	0	1	0	0	0
COG3454	Alpha-D-ribose 1-methylphosphonate 5-triphosphate diphosphatase PhnM	0	0	0	0	0	0	0	1	0
COG3458	Cephalosporin-C deacetylase or related acetyl esterase	0	0	0	1	3	3	0	0	0
COG3462	Uncharacterized membrane protein	0	0	1	0	0	1	0	0	0
COG3481	3'-5' exoribonuclease YhaM, can participate in 23S rRNA maturation, HD superfamily	1	1	1	1	2	1	0	0	0
COG3505	Type IV secretory pathway, VirD4 component, TraG/TraD family ATPase	0	0	0	0	1	2	0	0	0
COG3507	Beta-xylosidase	0	0	1	0	0	1	0	0	0
COG3518	Predicted component of the type VI protein secretion system	0	0	1	0	0	0	0	0	0
COG3524	Capsule polysaccharide export protein KpsE/RkpR	1	0	0	0	0	0	0	0	0
COG3528	Uncharacterized protein	0	0	0	0	0	1	0	0	0
COG3553	Uncharacterized protein	1	1	1	0	0	0	0	0	0
COG3557	Uncharacterized domain/protein associated with RNAses G and E	1	2	2	1	1	1	0	0	0
COG3559	Putative exporter of polyketide antibiotics	0	0	0	0	0	0	1	0	0
COG3561	Phage anti-repressor protein	0	1	1	0	0	0	0	0	0
COG3568	Metal-dependent hydrolase, endonuclease/exonuclease/phosphatase family	0	0	0	1	2	2	0	0	0
COG3575	Uncharacterized protein	0	0	0	1	1	1	0	0	0
COG3576	Predicted flavin-nucleotide-binding protein, pyridoxine 5'-phosphate oxidase superfamily	1	0	0	0	0	0	0	0	0
COG3583	Uncharacterized conserved protein YabE, contains G5 and tandem DUF348 domains	0	0	0	0	2	1	0	0	0
COG3589	Uncharacterized protein	2	5	5	0	0	0	0	0	0
COG3594	Fucose 4-O-acetylase or related acetyltransferase	0	0	0	1	0	0	0	0	0
COG3595	Uncharacterized conserved protein YvlB, contains DUF4097 and DUF4098 domains	4	5	6	0	0	0	0	0	0
COG3597	Uncharacterized conserved protein, DUF697 family	0	0	0	1	1	1	0	0	0
COG3598	RecA-family ATPase	0	0	0	1	0	0	0	0	0
COG3603	Uncharacterized protein	0	0	0	1	0	0	0	0	0
COG3617	Prophage antirepressor	0	1	1	1	0	0	0	0	0
COG3623	L-ribulose-5-phosphate 3-epimerase UlaE	0	0	0	0	2	2	0	0	0
COG3626	Alpha-D-ribose 1-methylphosphonate 5-triphosphate synthase subunit PhnI	0	1	1	0	0	0	0	0	0
COG3631	Ketosteroid isomerase-related protein	0	0	0	1	1	1	0	0	0
COG3639	ABC-type phosphate/phosphonate transport system, permease component	2	3	2	0	0	0	0	0	0
COG3645	Phage antirepressor protein YoqD, KilAC domain	0	0	1	0	0	0	0	0	0
COG3646	Phage regulatory protein Rha	0	0	0	2	0	0	0	0	0
COG3655	DNA-binding transcriptional regulator, XRE family	0	0	0	1	1	1	1	0	0
COG3677	Transposase	0	1	0	0	0	0	0	0	0
COG3684	Tagatose-1,6-bisphosphate aldolase	1	2	2	1	5	5	0	0	0
COG3688	Predicted RNA-binding protein containing a PIN domain	0	0	0	1	2	1	0	0	0
COG3692	Uncharacterized protein YifN, PemK superfamily	0	0	1	0	0	0	0	0	0
COG3694	ABC-type uncharacterized transport system, permease component	1	0	0	1	1	1	0	0	0
COG3707	Two-component response regulator, AmiR/NasT family, consists of REC and RNA-binding antiterminator (ANTAR) domains	0	0	0	0	1	0	0	0	0
COG3711	Transcriptional antiterminator	3	9	9	2	3	3	0	0	0
COG3715	Phosphotransferase system, mannose/fructose/N-acetylgalactosamine-specific component IIC	6	5	5	1	6	7	0	0	0
COG3718	5-deoxy-D-glucuronate isomerase	0	0	0	0	1	0	0	0	0
COG3728	Phage terminase, small subunit	0	1	1	0	0	0	0	0	0
COG3731	Phosphotransferase system sorbitol-specific component IIA	1	1	1	1	1	1	0	0	0
COG3740	Phage head maturation protease	0	0	0	0	0	0	1	0	0
COG3747	Phage terminase, small subunit	0	0	0	0	0	0	2	0	0
COG3757	Lyzozyme M1 (1,4-beta-N-acetylmuramidase), GH25 family	1	1	0	0	0	0	0	0	0
COG3774	Mannosyltransferase OCH1 or related enzyme	1	1	2	0	1	0	0	0	0
COG3789	Uncharacterized protein YjfI, DUF2170 family	0	0	0	0	0	0	0	1	0
COG3801	Uncharacterized protein	0	1	0	0	0	0	0	0	0
COG3809	Predicted nucleic acid-binding protein, contains Zn-finger domain	0	0	0	0	0	1	0	0	0
COG3817	Uncharacterized membrane protein	1	2	2	0	0	0	0	0	0
COG3819	Uncharacterized membrane protein	1	3	3	0	0	0	0	0	0
COG3833	ABC-type maltose transport system, permease component	1	1	1	0	1	2	0	0	0
COG3835	Sugar diacid utilization regulator	0	0	0	0	1	1	1	0	0
COG3839	ABC-type sugar transport system, ATPase component	2	3	4	0	1	3	0	0	0
COG3845	ABC-type uncharacterized transport system, ATPase component	0	1	0	0	0	0	0	0	0
COG3846	Type IV secretory pathway, TrbL components	0	1	1	0	0	0	0	0	0
COG3848	Phosphohistidine swiveling domain of PEP-utilizing enzymes	1	1	1	0	3	3	0	0	0
COG3852	Signal transduction histidine kinase, nitrogen specific	0	0	0	0	0	2	0	0	0
COG3853	Uncharacterized conserved protein YaaN involved in tellurite resistance	0	0	0	1	0	0	0	0	0
COG3854	Stage III sporulation protein SpoIIIAA	0	0	0	0	1	0	0	0	0
COG3872	Uncharacterized conserved protein YqhQ	1	0	0	0	0	0	0	0	0
COG3880	Protein-arginine kinase activator protein McsA	0	1	2	0	0	0	0	0	0
COG3883	Uncharacterized N-terminal domain of peptidoglycan hydrolase CwlO	0	0	0	0	1	2	0	0	0
COG3910	Predicted ATPase	1	0	0	0	0	0	0	0	0
COG3924	Uncharacterized membrane protein YhdT	0	1	1	0	0	0	0	0	0
COG3933	Transcriptional regulatory protein LevR, contains PRD, AAA+ and EIIA domains	1	1	1	1	2	2	0	0	0
COG3942	Surface antigen	0	0	0	1	1	0	0	0	0
COG3946	Type IV secretory pathway, VirJ component	0	1	0	0	0	0	0	0	0
COG3953	SLT domain protein	0	0	0	1	0	0	0	0	0
COG3958	Transketolase, C-terminal subunit	0	2	2	0	0	0	0	0	0
COG3959	Transketolase, N-terminal subunit	0	1	1	0	0	0	0	0	0
COG4007	Predicted dehydrogenase related to H2-forming N5,N10-methylenetetrahydromethanopterin dehydrogenase	0	1	0	0	0	0	0	0	0
COG4026	Uncharacterized protein, contains TOPRIM domain, potential nuclease	0	0	0	0	1	1	0	0	0
COG4029	Uncharacterized protein	0	1	1	0	0	0	0	0	0
COG4048	Uncharacterized protein	1	0	1	0	0	0	0	0	0
COG4083	Exosortase/Archaeosortase	0	0	0	0	0	0	0	1	0
COG4091	Predicted homoserine dehydrogenase, contains C-terminal SAF domain	0	0	0	0	1	0	0	0	0
COG4100	Cystathionine beta-lyase family protein involved in aluminum resistance	1	3	2	1	2	1	0	0	0
COG4109	Predicted transcriptional regulator containing CBS domains	0	1	0	0	0	0	0	0	0
COG4111	Uncharacterized conserved protein	0	0	0	0	1	0	0	0	0
COG4116	Uncharacterized protein YjbK	1	2	1	0	0	0	0	0	0
COG4121	tRNA U34 5-methylaminomethyl-2-thiouridine-forming methyltransferase MnmC	0	1	0	0	0	0	0	0	0
COG4129	Uncharacterized membrane protein YgaE, UPF0421/DUF939 family	0	0	0	0	0	1	0	0	0
COG4132	ABC-type uncharacterized transport system, permease component	0	1	0	0	0	0	0	0	0
COG4139	ABC-type cobalamin transport system, permease component	0	0	0	0	1	0	0	0	0
COG4152	ABC-type uncharacterized transport system, ATPase component	1	3	2	1	2	2	0	0	0
COG4166	ABC-type oligopeptide transport system, periplasmic component	0	3	3	4	19	19	0	0	0
COG4168	ABC-type antimicrobial peptide transport system, permease component	0	0	0	0	1	0	0	0	0
COG4172	ABC-type microcin C transport system, duplicated ATPase component YejF	0	1	1	0	0	2	0	0	0
COG4175	ABC-type proline/glycine betaine transport system, ATPase component	0	0	0	1	1	2	0	0	0
COG4176	ABC-type proline/glycine betaine transport system, permease component	0	0	0	1	3	2	0	0	0
COG4193	Beta- N-acetylglucosaminidase	0	0	0	0	0	0	0	1	0
COG4200	Uncharacterized protein	1	0	1	0	1	1	0	1	0
COG4213	ABC-type xylose transport system, periplasmic component	0	0	0	0	1	0	0	0	0
COG4219	Signal transducer regulating beta-lactamase production, contains metallopeptidase domain	1	0	0	0	0	0	0	0	0
COG4220	Phage DNA packaging protein, Nu1 subunit of terminase	1	0	0	0	0	0	0	0	0
COG4231	TPP-dependent indolepyruvate ferredoxin oxidoreductase, alpha subunit	0	1	0	0	0	0	0	0	0
COG4232	Thiol:disulfide interchange protein	0	0	0	0	0	1	0	0	0
COG4237	Hydrogenase-4 membrane subunit HyfE	0	0	0	0	0	1	0	0	0
COG4238	Outer membrane murein-binding lipoprotein Lpp	1	0	0	0	0	0	0	0	0
COG4239	ABC-type microcin C transport system, permease component YejE	0	1	0	0	0	0	0	0	0
COG4241	Uncharacterized conserved protein YybS, DUF2232 family	1	0	0	0	0	0	0	0	0
COG4244	Uncharacterized membrane protein	0	0	0	0	0	0	0	1	0
COG4259	Uncharacterized protein	0	1	0	0	0	0	0	0	0
COG4269	Uncharacterized membrane protein YjgN, DUF898 family	1	1	1	0	0	0	0	0	0
COG4283	Uncharacterized protein	0	0	0	1	2	1	0	0	0
COG4287	PhoPQ-activated pathogenicity-related protein	0	0	0	0	1	0	0	0	0
COG4290	Guanyl-specific ribonuclease Sa	0	0	0	0	0	0	0	1	0
COG4292	Low temperature requirement protein LtrA (function unknown)	2	4	4	0	0	0	0	0	0
COG4295	Uncharacterized protein	2	1	2	0	2	2	0	0	0
COG4297	Uncharacterized protein YjlB	0	0	1	0	0	0	0	0	0
COG4301	Uncharacterized conserved protein, contains predicted SAM-dependent methyltransferase domain	0	0	0	0	0	0	0	1	0
COG4319	Ketosteroid isomerase homolog	0	0	0	0	1	1	0	0	0
COG4330	Uncharacterized membrane protein	0	0	0	1	1	1	0	0	0
COG4333	Uncharacterized protein	0	0	0	1	0	0	0	0	0
COG4360	ATP adenylyltransferase (5',5'''-P-1,P-4-tetraphosphate phosphorylase II)	0	0	0	0	1	1	0	0	0
COG4365	Uncharacterized protein YllA, UPF0747 family	1	0	0	0	0	0	0	0	0
COG4389	Site-specific recombinase	1	1	1	0	0	0	0	0	0
COG4393	Uncharacterized membrane protein	0	1	0	0	0	0	0	0	0
COG4395	Predicted lipid-binding transport protein, Tim44 family	0	0	0	0	1	0	0	0	0
COG4405	Uncharacterized protein YhfF	1	1	1	1	1	1	0	0	0
COG4409	Neuraminidase (sialidase)	0	0	0	0	1	1	0	0	0
COG4421	Capsular polysaccharide biosynthesis protein	0	1	0	0	0	0	0	0	0
COG4451	Ribulose bisphosphate carboxylase small subunit	0	0	0	0	1	1	0	0	0
COG4456	Virulence-associated protein VagC (function unknown)	0	0	0	0	0	0	1	0	0
COG4469	Competence protein CoiA-like family, contains a predicted nuclease domain	1	2	2	1	1	1	0	1	0
COG4492	ACT domain-containing protein	0	0	0	0	0	1	0	0	0
COG4493	Uncharacterized protein YktB, UPF0637 family	0	0	1	0	0	0	0	0	0
COG4495	Uncharacterized protein	0	0	0	1	2	2	0	0	0
COG4499	Uncharacterized membrane protein YukC	0	0	0	1	3	2	0	1	0
COG4539	Uncharacterized membrane protein YGL010W	0	0	0	0	0	1	0	0	0
COG4542	Protein involved in propanediol utilization, and related proteins (includes coumermycin biosynthetic...	0	0	0	0	3	3	0	0	0
COG4547	Cobalamin biosynthesis protein CobT (nicotinate-mononucleotide:5, 6-dimethylbenzimidazole phosphorib...	0	0	0	0	0	1	0	0	0
COG4552	Predicted acetyltransferase	1	3	3	0	0	0	0	0	0
COG4565	Response regulator of citrate/malate metabolism	0	0	0	0	0	0	0	1	0
COG4566	Two-component response regulator, FixJ family, consists of REC and HTH domains	0	0	0	0	0	1	0	0	0
COG4570	Holliday junction resolvase RusA (prophage-encoded endonuclease)	0	2	1	1	0	0	0	0	0
COG4587	ABC-type uncharacterized transport system, permease component	1	0	0	1	1	2	0	0	0
COG4591	ABC-type transport system, involved in lipoprotein release, permease component	0	0	1	0	0	0	1	0	0
COG4594	ABC-type Fe3+-citrate transport system, periplasmic component	0	1	1	0	0	1	0	0	0
COG4598	ABC-type histidine transport system, ATPase component	0	0	1	0	1	0	0	0	0
COG4608	ABC-type oligopeptide transport system, ATPase component	1	2	2	0	5	7	0	0	0
COG4615	ABC-type siderophore export system, fused ATPase and permease components	0	2	1	0	0	0	0	0	0
COG4619	ABC-type iron transport system FetAB, ATPase component	1	0	0	0	0	1	0	0	0
COG4626	Phage terminase-like protein, large subunit, contains N-terminal HTH domain	0	0	0	0	0	0	2	0	0
COG4627	Predicted SAM-depedendent methyltransferase	0	0	0	0	1	0	0	0	0
COG4637	Predicted ATPase	0	1	0	0	0	0	0	0	0
COG4639	Predicted kinase	2	1	1	0	0	0	0	0	0
COG4640	Uncharacterized membrane protein YvbJ	1	0	1	0	0	0	0	0	0
COG4642	Uncharacterized conserved protein	0	0	0	1	1	1	0	0	0
COG4644	Transposase and inactivated derivatives, TnpA family	0	0	1	0	0	0	0	0	0
COG4649	Uncharacterized protein	0	1	1	0	0	0	0	0	0
COG4650	Sigma54-dependent transcription regulator containing an AAA-type ATPase domain and a DNA-binding domain	0	0	0	0	0	1	0	0	0
COG4652	Uncharacterized protein	0	1	0	1	0	1	0	0	0
COG4658	Na+-translocating ferredoxin:NAD+ oxidoreductase RNF, RnfD subunit	1	1	1	0	1	0	0	0	0
COG4659	Na+-translocating ferredoxin:NAD+ oxidoreductase RNF, RnfG subunit	0	0	1	0	0	0	0	0	0
COG4662	ABC-type tungstate transport system, periplasmic component	0	0	0	0	1	0	0	0	0
COG4668	Mannitol/fructose-specific phosphotransferase system, IIA domain	0	1	1	1	3	2	0	0	0
COG4674	ABC-type uncharacterized transport system, ATPase component	1	0	0	0	0	0	0	0	0
COG4679	Phage-related protein	0	0	0	0	2	2	2	0	0
COG4682	Uncharacterized membrane protein YiaA	0	1	0	0	0	0	0	0	0
COG4687	Uncharacterized protein	1	1	2	1	2	2	0	0	0
COG4695	Phage portal protein BeeE	0	0	0	0	0	0	2	0	0
COG4696	Predicted phosphohydrolase, Cof family, HAD superfamily	0	1	1	0	0	0	0	0	0
COG4707	Prophage pi2 protein 07	0	1	1	0	0	0	0	0	0
COG4708	Uncharacterized membrane protein	0	0	0	1	1	2	0	0	0
COG4710	Predicted DNA-binding protein with an HTH domain	0	0	0	0	1	1	0	0	0
COG4726	Tfp pilus assembly protein PilX	0	0	0	0	1	2	0	0	0
COG4737	Uncharacterized protein	0	0	1	0	0	0	0	0	0
COG4746	Uncharacterized protein	0	1	1	0	0	0	0	0	0
COG4753	Two-component response regulator, YesN/AraC family, consists of REC and AraC-type DNA-binding domains	1	2	1	0	1	1	0	0	0
COG4754	Uncharacterized protein	0	0	1	0	0	0	0	0	0
COG4757	Predicted alpha/beta hydrolase	0	0	0	0	1	0	0	0	0
COG4758	Predicted membrane protein	1	1	4	0	0	0	0	0	0
COG4795	Type II secretory pathway, component PulJ	0	0	0	0	1	1	0	0	0
COG4805	Uncharacterized conserved protein, DUF885 familyt	0	0	0	0	0	1	0	0	0
COG4808	Uncharacterized lipoprotein YehR, DUF1307 family	0	0	1	0	0	0	0	0	0
COG4811	Uncharacterized membrane protein YobD, UPF0266 family	0	0	0	0	1	0	0	0	0
COG4817	DNA-binding ferritin-like protein (Dps family)	0	0	0	0	0	1	0	0	0
COG4823	Abortive infection bacteriophage resistance protein	0	0	0	1	1	1	0	0	0
COG4835	Uncharacterized protein	1	1	1	0	1	0	0	0	0
COG4838	Uncharacterized protein YlaN, UPF0358 family	0	0	0	1	1	1	0	0	0
COG4840	Uncharacterized protein YfkK, UPF0435 family	0	0	0	0	0	0	0	1	0
COG4842	Uncharacterized conserved protein YukE	0	1	0	1	1	1	0	0	0
COG4848	Uncharacterized protein YtpQ, UPF0354 family	0	0	1	0	0	0	0	0	0
COG4864	Uncharacterized protein YqfA, UPF0365 family	0	0	1	0	0	0	0	0	0
COG4897	General stress protein CsbA (function unknown)	0	0	0	0	1	1	0	0	0
COG4911	Uncharacterized protein	0	0	0	0	0	1	0	0	0
COG4912	3-methyladenine DNA glycosylase AlkD	1	1	1	1	2	3	0	0	0
COG4915	5-bromo-4-chloroindolyl phosphate hydrolysis protein	0	0	1	0	1	1	0	0	0
COG4920	Uncharacterized membrane protein	0	1	0	0	0	0	0	0	0
COG4921	Uncharacterized protein	1	0	0	0	0	0	0	0	0
COG4942	Septal ring factor EnvC, activator of murein hydrolases AmiA and AmiB	0	1	0	0	0	0	0	0	0
COG4947	Esterase/lipase superfamily enzyme	0	0	0	1	2	2	0	0	0
COG4957	Predicted transcriptional regulator	0	0	0	0	0	0	0	1	0
COG4959	Type IV secretory pathway, protease TraF	0	0	1	0	0	1	0	0	0
COG4962	Pilus assembly protein, ATPase of CpaF family	0	0	1	0	0	0	0	0	0
COG4965	Flp pilus assembly protein TadB	0	0	1	0	0	0	0	0	0
COG4968	Tfp pilus assembly protein PilE	0	1	1	0	0	0	0	0	0
COG4973	Site-specific recombinase XerC	1	0	0	0	0	0	0	0	0
COG4980	Gas vesicle protein	2	1	0	0	1	1	0	1	0
COG4992	Acetylornithine/succinyldiaminopimelate/putrescine aminotransferase	0	0	0	0	0	1	0	0	0
COG5006	Threonine/homoserine efflux transporter RhtA	0	0	0	2	0	0	2	0	0
COG5009	Membrane carboxypeptidase/penicillin-binding protein	0	1	1	0	0	0	0	0	0
COG5011	Uncharacterized conserved protein, DUF2344 family	0	1	0	0	0	0	0	0	0
COG5014	Uncharacterized Fe-S cluster-containing protein, radical SAM superfamily	0	0	1	0	0	0	0	0	0
COG5015	Uncharacterized protein, pyridoxamine 5'-phosphate oxidase (PNPOx-like) family	1	1	1	0	0	0	0	0	0
COG5017	UDP-N-acetylglucosamine transferase subunit ALG13	0	0	0	1	0	0	0	0	0
COG5022	Myosin heavy chain	0	1	0	0	0	0	0	0	0
COG5026	Hexokinase	0	0	0	0	0	0	0	1	0
COG5074	t-SNARE complex subunit, syntaxin	0	0	0	0	0	0	0	1	0
COG5153	Putative lipase essential for disintegration of autophagic bodies inside the vacuole	0	0	0	0	1	0	0	0	0
COG5258	GTPase	0	1	0	0	0	0	0	0	0
COG5263	Glucan-binding domain (YG repeat)	0	1	0	1	0	0	0	0	0
COG5265	ABC-type transport system involved in Fe-S cluster assembly, permease and ATPase components	0	0	0	0	0	0	0	1	0
COG5277	Actin-related protein	0	1	1	0	0	0	0	0	0
COG5278	Extracellular (periplasmic) sensor domain CHASE3 (specificity unknown)	0	0	0	0	1	0	0	0	0
COG5294	Uncharacterized protein YxeA	1	1	2	0	0	0	0	1	0
COG5310	Homospermidine synthase	0	0	0	0	1	1	0	0	0
COG5346	Uncharacterized membrane protein	0	1	0	0	0	0	0	0	0
COG5375	Uncharacterized protein	0	0	0	0	1	1	0	0	0
COG5381	Uncharacterized protein	0	0	0	0	1	0	0	0	0
COG5386	Heme-binding NEAT domain	0	0	0	0	1	0	0	0	0
COG5394	Polyhydroxyalkanoate (PHA) synthesis regulator protein, binds DNA and PHA	0	0	0	0	0	1	0	0	0
COG5398	Heme oxygenase	0	0	0	0	0	0	0	1	0
COG5405	ATP-dependent protease HslVU (ClpYQ), peptidase subunit	1	1	1	1	2	2	0	0	0
COG5412	Phage-related protein	0	0	0	0	0	0	0	1	0
COG5417	Uncharacterized ubiquitin-like protein YukD	0	0	0	0	1	1	0	0	0
COG5423	Predicted metal-binding protein	0	0	0	0	1	1	0	0	0
COG5425	Usg protein (tryptophan operon, function unknown)	0	0	0	0	1	2	0	0	0
COG5428	Uncharacterized protein YuzE	0	2	0	0	0	0	0	0	0
COG5446	Uncharacterized membrane protein, predicted cobalt tansporter CbtA	0	0	0	0	1	0	0	0	0
COG5460	Uncharacterized conserved protein, DUF2164 family	0	0	0	0	0	0	0	1	0
COG5461	Type IV pilus biogenesis protein CpaD/CtpE	0	0	0	0	0	1	0	0	0
COG5469	Predicted metal-binding protein	0	0	0	0	0	0	0	1	0
COG5478	Low affinity Fe/Cu permease	0	1	0	0	0	0	0	0	0
COG5492	Uncharacterized conserved protein YjdB, contains Ig-like domain	0	0	0	0	1	1	0	0	0
COG5496	Predicted thioesterase	0	0	0	0	1	0	0	0	0
COG5510	Predicted small secreted protein	0	1	0	0	0	0	0	0	0
COG5521	Maltodextrin utilization protein YvdJ (function unknown)	0	0	0	0	2	1	0	0	0
COG5524	Bacteriorhodopsin	0	0	0	0	0	0	0	1	0
COG5530	Uncharacterized membrane protein	0	0	0	0	1	0	0	0	0
COG5566	Transcriptional regulator, Middle operon regulator (Mor) family	0	0	0	0	1	1	0	0	0
COG5567	Predicted small periplasmic lipoprotein YifL (function unknown0	0	1	0	0	0	0	0	0	0
COG5577	Spore coat protein CotF	0	0	0	0	1	1	0	0	0
COG5579	Uncharacterized protein, DUF1810 family	0	0	0	1	1	1	0	0	0
COG5582	Uncharacterized protein YpiB, UPF0302 family	0	0	0	0	0	1	0	0	0
COG5605	Cytochrome c oxidase subunit IV	0	0	1	0	0	0	0	0	0
COG5606	Predicted DNA-binding protein, XRE-type HTH domain	0	0	0	0	0	0	0	1	0
COG5612	Uncharacterized membrane protein	0	0	0	0	1	0	0	0	0
COG5617	Uncharacterized membrane protein	0	0	0	0	1	1	0	0	0
COG5646	Uncharacterized conserved protein YdhG, YjbR/CyaY-like superfamily, DUF1801 family	0	0	0	1	1	1	0	0	0
COG5652	VanZ like family protein (function unknown)	0	1	1	0	1	1	0	0	0

## Sheet: S8
Table S8: Overview of key bacterial enzymes queried in Lactobacillus reference and isolate genomic analysis. (A) Absence or presence of key enzymes involved in bacterial tryptophan metabolism in the Lactobacillus 182 high quality complete publicly available reference genomes, nearest phylogenetic neighbors and direct isolates (L. reuteri, L. murinus and L. johnsonii). (B) List of corresponding ta…
(A) Absence or presence of key bacterial enzymes involved in tryptophan metabolism
	182 Lactobacillus Reference Genomes	Nearest Species Phylogenetic Neighbors	Isolate Genomes
Tryptophanase (TNA)	(-)	(-)	(-)
tryptophan monooxygenase (TMO)	(-)	(-)	(-)
tryptophan decarboxylase (TrpD)	(-)	(-)	(-)
Aromatic amino acid aminotransferases (ArAT)	(+)1	(+)3	(+)2
indole acetaldehyde dehydrogenase (ALD)	spotty4	(-)	(-)
indole-3-pyruvate decarboxylase (IPDC)	spotty4	(-)	(-)
phenyllactate dehydrogenase (fldH)	(+)5	(+)	(+)6
aliphatic amidase E (AmiE)	spotty7	L. reuteri only8	L. reuteri only8
(B) Bacterial genomics supplemental table key
1	Table S9
2	Table S10-S13
3	Table S14
4	Table S15
5	Table S16
6	Table S17
7	Table S18
8	Table S19

## Sheet: S9
Table S9: Classes of aminotransferases in the Lactobacillus genus. Abundance and enzyme classes of putative aromatic aminotransferases designated by PATRIC cross-genus global family ID present within the 182 high quality complete publicly available reference genomes for Lactobacilli. Aminotransferases unlikely to utilize tryptophan as substrate were excluded based on computational annotation. A s…
Family ID	Proteins	Genomes	% Conservation	Description	Min AA Length	Max AA Length	Mean	Std Dev
PGF_00054128	111	92	50.5495	Aminotransferase	78	467	393.667	111.52
PGF_00064810	11	9	4.94505	Aromatic amino acid aminotransferase gamma (EC 2.6.1.57) @ N-acetyl-L,L-diaminopimelate aminotransferase (EC 2.6.1.-)	330	396	382.636	19.0515
PGF_00064995	1	1	0.549451	Aromatic-amino-acid aminotransferase (EC 2.6.1.57)	396	396	396	0
PGF_00067276	65	50	27.4725	Aspartate/tyrosine/aromatic aminotransferase	93	400	367.431	72.0954
PGF_00255136	4	4	2.1978	Aminotransferase class-III (EC 2.6.1.40)	419	420	419.5	0.5
PGF_00685705	2	2	1.0989	Putative aminotransferase	447	447	447	0
PGF_00746118	2	2	1.0989	Pyridoxal phosphate-dependent aminotransferase	440	440	440	0
PGF_01985478	1	1	0.549451	Biosynthetic Aromatic amino acid aminotransferase beta (EC 2.6.1.57)	364	364	364	0
PGF_02009899	2	2	1.0989	Aminotransferase	392	392	392	0
PGF_02009900	2	2	1.0989	Aspartate aminotransferase (EC 2.6.1.1) @ Biosynthetic Aromatic amino acid aminotransferase alpha (EC 2.6.1.57)	386	386	386	0
PGF_02152479	36	36	19.7802	Aromatic amino acid aminotransferase gamma (EC 2.6.1.57)	283	399	382.889	21.8222
PGF_02475140	11	11	6.04396	Pyridoxal phosphate-dependent aminotransferase	359	434	420.909	19.7597
PGF_02930352	1	1	0.549451	Putative aminotransferase	399	399	399	0
PGF_02952891	5	3	1.64835	Aminotransferase	57	200	123.6	59.1358
PGF_03729119	1	1	0.549451	Aspartate transaminase (EC 2.6.1.1)	426	426	426	0
PGF_03753601	1	1	0.549451	Aminotransferase, DegT/DnrJ/EryC1/StrS family	400	400	400	0
PGF_04544396	504	194	106.593	Aspartate aminotransferase (EC 2.6.1.1)	42	427	367.625	66.643
PGF_04943150	1	1	0.549451	Aminotransferase, class I and II	317	317	317	0
PGF_07472568	2	2	1.0989	Biosynthetic Aromatic amino acid aminotransferase alpha (EC 2.6.1.57) @ Aspartate aminotransferase (EC 2.6.1.1)	392	392	392	0
PGF_08376928	137	112	61.5385	Branched-chain amino acid aminotransferase (EC 2.6.1.42)	64	389	323.219	62.5202
PGF_08861326	127	108	59.3407	Aspartate aminotransferase (AspB-4) (EC 2.6.1.1)	93	417	383.362	55.7146
PGF_10438601	26	19	10.4396	hypothetical protein	41	397	290.538	145.224
PGF_10445938	84	63	34.6154	Amino acid aminotransferase	82	398	371.083	69.4269
PGF_10669648	8	8	4.3956	hypothetical protein	386	392	387.25	2.22205
PGF_12663856	4	4	2.1978	hypothetical protein	67	397	311.75	141.325
PGF_12889008	13	12	6.59341	Putative aminotransferase	154	393	359.154	72.4917

## Sheet: S10
Table S10: Prediction of aminotransferase class and tryptophan binding affinity in Lactobacillus isolates. Overview of aromatic amino acid aminotransferases (ArAT) in Lactobacillus isolates broken apart by predicted PATRIC cross-genus global family ID. Inferred functional prediction was determined through enzyme commission (E.C.) designation, BLAST analysis of each locus using NCBI BlastP restric…
PGF_02152479	Notes: Lower affinity for tryptophan compared to 2.6.1.1 but can become 2.6.1.1 through controlled proteolysis in E.coli, class I/II
Genome	Genome ID	Accession	PATRIC ID	Start	End	Length	Strand	PATRIC cross-genus families (PGfams)	AA Length	Product
L. murinus Isolate 1	186826	186826.44.con.0001	fig|186826.44.peg.1996	998162	999193	1032	-	PGF_02152479	343
PGF_04544396	Notes: Higher affinity for trp than 2.6.1.57, class I/class II
Genome	Genome ID	Accession	PATRIC ID	Start	End	Length	Strand	PATRIC cross-genus families (PGfams)	AA Length	Product
L. murinus Isolate 1	186826.44	186826.44.con.0001	fig|186826.44.peg.2220	1115129	1115266	138	-	PGF_04544396	45	Aspartate aminotransferase (EC 2.6.1.1)
L. murinus Isolate 1	186826.44	186826.44.con.0001	fig|186826.44.peg.2221	1115295	1115846	552	-	PGF_04544396	183	Aspartate aminotransferase (EC 2.6.1.1)
L. murinus Isolate 1	186826.44	186826.44.con.0001	fig|186826.44.peg.2222	1115879	1116223	345	-	PGF_04544396	114	Aspartate aminotransferase (EC 2.6.1.1)
L. murinus Isolate 1	186826.44	186826.44.con.0001	fig|186826.44.peg.448	223024	223368	345	+	PGF_04544396	114	Aspartate aminotransferase (EC 2.6.1.1)
L. murinus Isolate 1	186826.44	186826.44.con.0001	fig|186826.44.peg.449	223331	223966	636	+	PGF_04544396	211	Aspartate aminotransferase (EC 2.6.1.1)
L. reuteri Isolate 2	186826.48	186826.48.con.0001	fig|186826.48.peg.2835	1487318	1487827	510	-	PGF_04544396	169	Aspartate aminotransferase (EC 2.6.1.1)
L. reuteri Isolate 2	186826.48	186826.48.con.0001	fig|186826.48.peg.2836	1487811	1488341	531	-	PGF_04544396	176	Aspartate aminotransferase (EC 2.6.1.1)
L. reuteri Isolate 2	186826.48	186826.48.con.0001	fig|186826.48.peg.3193	1677264	1677713	450	+	PGF_04544396	149	Aspartate aminotransferase (EC 2.6.1.1)
L. reuteri Isolate 2	186826.48	186826.48.con.0001	fig|186826.48.peg.386	185309	186310	1002	-	PGF_04544396	333	Aspartate aminotransferase (EC 2.6.1.1)
PGF_08861326	Notes: Uniprot prediction as ClassI/II and active on tryptophan as substrate
Genome	Genome ID	Accession	PATRIC ID	Start	End	Length	Strand	PATRIC cross-genus families (PGfams)	AA Length	Product
L. reuteri Isolate 2	186826.48	186826.48.con.0001	fig|186826.48.peg.1053	534108	534554	447	-	PGF_08861326	148	Aspartate aminotransferase (AspB-4) (EC 2.6.1.1)
L. reuteri Isolate 2	186826.48	186826.48.con.0001	fig|186826.48.peg.1054	534532	535113	582	-	PGF_08861326	193	Aspartate aminotransferase (AspB-4) (EC 2.6.1.1)
PGF_10302425	Notes: Uniprot prediction as Class I like, probably active on tryptophan as substrate
Genome	Genome ID	Accession	PATRIC ID	Start	End	Length	Strand	PATRIC cross-genus families (PGfams)	Protein ID	Gene Symbol
L. reuteri Isolate 2	186826.48	186826.48.con.0001	fig|186826.48.peg.143	68632	69075	444	-	PGF_10302425
L. reuteri Isolate 2	186826.48	186826.48.con.0001	fig|186826.48.peg.144	69092	69445	354	-	PGF_10302425
PGF_10505406	Notes: Uniprot prediction as Class I like, probably active on tryptophan as substrate
Genome	Genome ID	Accession	PATRIC ID	Start	End	Length	Strand	PATRIC cross-genus families (PGfams)	AA Length	Product
L. reuteri Isolate 2	186826	186826.48.con.0001	fig|186826.48.peg.3194	1677740	1678048	309	+	PGF_10505406	102	hypothetical protein
PGF_10445938	Notes: Uniprot prediction as ClassI/II and active on tryptophan as substrate
Genome	Genome ID	Accession	PATRIC ID	Start	End	Length	Strand	PATRIC cross-genus families (PGfams)	AA Length	Product
L. reuteri Isolate 2	186826	186826.48.con.0001	fig|186826.48.peg.142	68257	68604	348	-	PGF_10445938	115	Amino acid aminotransferase
Genome	Genome ID	Accession	PATRIC ID	Start	End	Length	Strand	PATRIC cross-genus families (PGfams)	AA Length	Product
L. johnsonii Isolate 1	186826.46	186826.46.con.0001	fig|186826.46.peg.1462	764653	765756	1104	+	PGF_10445938	367	Amino acid aminotransferase
L. johnsonii Isolate 2	186826.47	186826.47.con.0001	fig|186826.47.peg.641	322777	323160	384	-	PGF_10445938	127	Amino acid aminotransferase
L. johnsonii Isolate 2	186826.47	186826.47.con.0001	fig|186826.47.peg.642	323129	323962	834	-	PGF_10445938	277	Amino acid aminotransferase
PGF_10438601	Notes: Uniprot prediction as Class I like, probably active on tryptophan as substrate
Genome	Genome ID	Accession	PATRIC ID	Start	End	Length	Strand	PATRIC cross-genus families (PGfams)	AA Length	Product
L. reuteri Isolate 2								PGF_10438601	396	hypothetical protein
PGF_00067276	NOTES: Uniprot prediction as Class I like, probably active on tryptophan as substrate, L.reuteri 100-23 variant of ArAT
Genome	Genome ID	Accession	PATRIC ID	Start	End	Length	Strand	PATRIC cross-genus families (PGfams)	AA Length	Product
L. reuteri Isolate 2	186826.48	186826.48.con.0001	fig|186826.48.peg.3192	1676924	1677205	282	+	PGF_00067276	93	Aspartate/tyrosine/aromatic aminotransferase

[truncated: 26 more sheets: S11, S12, S13, S14, S15, S16, S17, S18, S19, S20, S21, S22, S23, S24, S25, S26, S27, S28, S29, S30 …]
